# Supplementary material for: N′-(2-Hydr­oxy-4-methoxy­benzyl­idene)isonicotinohydrazide
Source: Acta Crystallogr Sect E Struct Rep Online. 2010 Mar 20;66(Pt 4):o892. doi: 10.1107/S1600536810010020 (PMC2984034; doi:10.1107/S1600536810010020)
Supplement: Supplementary file 2 [file e-66-0o892-Isup2.hkl]

# 
# h,k,l, Fc-squared, Fo-squared, sigma(Fo-squared) and status flag 
# 
data_I
_shelx_title ' P21n in P2(1)/n' 
_shelx_refln_list_code          4 
_shelx_F_calc_maximum      141.26 
_exptl_crystal_F_000       568.00 
_reflns_d_resolution_high  0.7828 
 
loop_ 
 _symmetry_equiv_pos_as_xyz 
 'x, y, z' 
 '-x+1/2, y+1/2, -z+1/2' 
 '-x, -y, -z' 
 'x-1/2, -y-1/2, z-1/2' 
 
_cell_length_a     8.4704 
_cell_length_b    10.6866 
_cell_length_c    14.8483 
_cell_angle_alpha  90.000 
_cell_angle_beta  104.929 
_cell_angle_gamma  90.000 
 
_shelx_F_squared_multiplier     1.000 
 
loop_ 
 _refln_index_h 
 _refln_index_k 
 _refln_index_l 
 _refln_F_squared_calc 
 _refln_F_squared_meas 
 _refln_F_squared_sigma 
 _refln_observed_status 
   2   0   0     2704.47     2599.68     44.05 o 
   4   0   0        8.84       13.78      1.12 o 
   6   0   0      205.03      187.60      4.62 o 
   8   0   0       63.08       63.78      4.68 o 
  10   0   0        3.63        2.43      2.62 o 
   1   1   0      176.61      177.51      2.38 o 
   2   1   0     2846.75     2786.09     20.58 o 
   3   1   0     1141.92     1086.17      8.29 o 
   4   1   0      373.22      364.16      3.82 o 
   5   1   0       75.48       79.52      2.59 o 
   6   1   0       38.67       34.04      1.72 o 
   7   1   0       39.16       40.25      2.05 o 
   8   1   0       31.46       38.63      2.71 o 
   9   1   0        5.89        4.53      1.65 o 
  10   1   0       24.05       23.42      2.77 o 
   0   2   0      879.43      893.29     12.16 o 
   1   2   0      859.12      879.55      9.46 o 
   2   2   0     1983.45     1931.66     33.36 o 
   3   2   0     1725.56     1775.96     20.86 o 
   4   2   0       50.90       51.30      1.39 o 
   5   2   0      216.35      217.83      3.14 o 
   6   2   0      527.79      517.52      9.09 o 
   7   2   0      120.54      122.13      3.30 o 
   8   2   0        0.10        1.22      1.03 o 
   9   2   0       51.82       56.04      6.92 o 
  10   2   0       15.65       15.67      2.50 o 
   1   3   0      887.22      880.78      6.47 o 
   2   3   0      161.15      153.43      2.41 o 
   3   3   0       17.37       22.81      1.07 o 
   4   3   0       71.38       73.06      2.05 o 
   5   3   0      101.87       96.56      4.29 o 
   6   3   0      303.71      294.37      4.16 o 
   7   3   0        4.89        5.90      0.95 o 
   8   3   0       23.51       18.65      2.81 o 
   9   3   0       15.54       14.88      2.18 o 
  10   3   0       19.13       15.90      3.37 o 
   0   4   0     3925.72     3924.67     57.05 o 
   1   4   0      100.35       93.83      1.53 o 
   2   4   0       44.87       41.26      1.36 o 
   3   4   0      542.16      581.80      6.29 o 
   4   4   0      189.98      193.01      6.35 o 
   5   4   0       18.34       21.48      1.90 o 
   6   4   0      139.29      132.16      2.79 o 
   7   4   0       21.94       20.74      1.38 o 
   8   4   0       18.20       22.45      2.74 o 
   9   4   0       26.54       28.64      2.31 o 
   1   5   0      870.83      962.15      7.52 o 
   2   5   0     1963.07     1986.06     24.81 o 
   3   5   0        1.82        1.76      0.63 o 
   4   5   0       24.70       28.67      1.42 o 
   5   5   0        2.59        3.59      0.87 o 
   6   5   0       13.87       14.93      1.40 o 
   7   5   0       14.43       16.99      1.44 o 
   8   5   0        1.80        2.05      0.89 o 
   9   5   0        0.14        0.41      1.42 o 
   0   6   0      127.72      162.98      3.32 o 
   1   6   0      237.12      224.58      3.27 o 
   2   6   0      801.61      813.13      8.77 o 
   3   6   0      490.99      508.23      5.39 o 
   4   6   0       23.30       24.29      2.11 o 
   5   6   0       52.60       49.01      3.13 o 
   6   6   0       13.02       10.94      1.36 o 
   7   6   0       37.24       39.75      1.87 o 
   8   6   0       12.12       11.04      1.68 o 
   9   6   0        9.22       11.53      2.04 o 
   1   7   0        0.25       -0.47      0.44 o 
   2   7   0        2.30        2.58      0.62 o 
   3   7   0      158.73      144.31      2.67 o 
   4   7   0       34.76       36.93      1.62 o 
   5   7   0      429.07      424.03      6.75 o 
   6   7   0        0.10       -0.35      0.89 o 
   7   7   0      126.49      133.47      3.92 o 
   8   7   0        0.60        2.22      0.95 o 
   0   8   0       60.97       53.68      3.37 o 
   1   8   0        1.61        0.45      0.66 o 
   2   8   0       76.32       66.61      2.42 o 
   3   8   0      162.10      142.65      4.07 o 
   4   8   0      467.43      448.59      6.57 o 
   5   8   0        0.90        0.71      0.92 o 
   6   8   0        0.31        0.89      1.00 o 
   7   8   0        1.12        1.06      1.13 o 
   8   8   0        2.77        2.25      1.11 o 
   1   9   0      288.71      268.53      5.95 o 
   2   9   0     1463.90     1502.24     18.05 o 
   3   9   0       16.24       17.41      4.30 o 
   4   9   0        0.15        0.35      1.17 o 
   5   9   0        0.19        0.08      0.90 o 
   6   9   0       14.78       15.27      1.69 o 
   7   9   0        0.55        2.12      1.20 o 
   0  10   0        3.44        3.93      1.87 o 
   1  10   0        0.30        0.60      0.99 o 
   2  10   0       66.64       72.05      4.77 o 
   3  10   0       20.45       20.82      2.24 o 
   4  10   0       12.83       10.97      1.91 o 
   5  10   0        0.00        2.11      1.38 o 
   6  10   0        7.86        9.68      2.07 o 
   7  10   0        6.61        0.37      2.06 o 
   1  11   0       46.30       37.76      2.58 o 
   2  11   0       47.05       51.03      3.03 o 
   3  11   0       20.69       18.37      2.24 o 
   4  11   0       13.35        8.94      1.97 o 
   5  11   0        8.30        7.53      1.89 o 
   6  11   0        2.84        4.49      2.24 o 
   0  12   0       20.85       30.86      3.74 o 
   1  12   0        6.36        3.61      1.38 o 
   2  12   0        7.84        8.70      1.78 o 
   3  12   0        0.00        2.83      3.09 o 
   4  12   0       10.58       15.91      2.81 o 
   1  13   0        0.30        1.22      2.06 o 
   2  13   0       35.88       47.21      3.37 o 
   3  13   0        5.04        7.86      2.99 o 
  -9   0   1       10.70        9.54      2.62 o 
  -7   0   1      169.10      160.48      6.36 o 
  -5   0   1      913.35      890.11     15.34 o 
  -3   0   1     1100.94     1000.27     14.78 o 
  -1   0   1      192.65      182.36      2.99 o 
   1   0   1      613.15      584.64      9.82 o 
   3   0   1      391.34      373.28      5.23 o 
   5   0   1        8.38        6.49      1.06 o 
   7   0   1       42.74       40.45      4.68 o 
   9   0   1        6.61        3.55      2.43 o 
 -10   1   1        1.84        4.21      1.72 o 
  -9   1   1        2.05        1.96      1.45 o 
  -8   1   1      107.96      114.55      4.49 o 
  -7   1   1       29.95       32.11      2.24 o 
  -6   1   1        1.60        1.69      0.71 o 
  -5   1   1      463.20      451.25      6.36 o 
  -4   1   1      438.27      436.79      9.67 o 
  -3   1   1      157.81      134.64      1.88 o 
  -2   1   1      150.36      149.95      3.70 o 
  -1   1   1     8727.48     7618.85    182.73 o 
   0   1   1      299.35      299.26      4.30 o 
   1   1   1      146.60      153.66      1.78 o 
   2   1   1    14533.53    13056.69     74.14 o 
   3   1   1      672.80      672.78      4.41 o 
   4   1   1       36.21       37.01      1.06 o 
   5   1   1        0.87        0.79      0.65 o 
   6   1   1       19.20       18.91      1.86 o 
   7   1   1       16.96       18.78      1.55 o 
   8   1   1       18.14       19.77      1.72 o 
   9   1   1       11.54       12.62      3.09 o 
  10   1   1       10.71       10.27      2.31 o 
 -10   2   1        1.26        1.54      1.75 o 
  -9   2   1       54.06       54.89      5.42 o 
  -8   2   1       54.85       54.88      3.11 o 
  -7   2   1        5.13        3.99      1.13 o 
  -6   2   1       63.06       63.29      2.19 o 
  -5   2   1      536.07      554.25      8.53 o 
  -4   2   1      342.60      336.44      3.72 o 
  -3   2   1       66.03       81.81      1.80 o 
  -2   2   1       28.35       26.10      0.92 o 
  -1   2   1     1062.02     1024.85     13.29 o 
   0   2   1       82.77       82.33      1.26 o 
   1   2   1     4800.69     4557.97     36.36 o 
   2   2   1     6076.26     6023.10     58.64 o 
   3   2   1      192.51      191.40      2.95 o 
   4   2   1      588.57      589.19      5.42 o 
   5   2   1      127.77      124.15      3.37 o 
   6   2   1      148.17      152.10      3.37 o 
   7   2   1       78.09       80.64      2.79 o 
   8   2   1       37.85       33.13      2.11 o 
   9   2   1        0.98       -0.94      1.45 o 
  10   2   1        0.29        0.17      1.75 o 
 -10   3   1        6.86        7.02      2.02 o 
  -9   3   1        0.90        0.69      1.38 o 
  -8   3   1        2.40        3.03      1.14 o 
  -7   3   1       10.14       10.36      1.25 o 
  -6   3   1      113.56      118.17      2.50 o 
  -5   3   1      150.28      156.30      3.97 o 
  -4   3   1      669.54      699.91      8.16 o 
  -3   3   1       14.46       15.82      0.92 o 
  -2   3   1      185.84      174.46      2.51 o 
  -1   3   1      281.75      254.37      2.41 o 
   0   3   1     4011.97     3759.06     23.43 o 
   1   3   1     3247.13     3159.57     20.07 o 
   2   3   1      563.65      548.57      5.50 o 
   3   3   1      518.81      505.41      5.61 o 
   4   3   1      199.34      202.16      3.48 o 
   5   3   1      684.75      692.51      8.15 o 
   6   3   1      149.00      149.70      3.67 o 
   7   3   1       99.53      100.84      2.56 o 
   8   3   1        8.07        8.35      1.44 o 
   9   3   1        6.30        5.67      1.87 o 
  10   3   1        0.04       -2.81      2.24 o 
 -10   4   1        0.00       -0.75      2.06 o 
  -9   4   1        4.63        4.45      1.75 o 
  -8   4   1        3.42        4.00      1.18 o 
  -7   4   1        0.14        1.36      0.69 o 
  -6   4   1        0.67       -0.84      0.56 o 
  -5   4   1       50.07       49.47      2.76 o 
  -4   4   1      300.91      329.50     11.10 o 
  -3   4   1       42.66       51.13      1.57 o 
  -2   4   1       17.83       16.48      0.77 o 
  -1   4   1      522.19      530.10      4.97 o 
   0   4   1       38.21       50.84      1.33 o 
   1   4   1       54.33       53.84      1.10 o 
   2   4   1       91.14       99.78      2.44 o 
   3   4   1      435.53      413.16      5.07 o 
   4   4   1      134.72      137.30      2.84 o 
   5   4   1      298.18      294.28      4.75 o 
   6   4   1       17.43       15.85      1.17 o 
   7   4   1       29.37       30.94      1.65 o 
   8   4   1        6.02        7.11      1.09 o 
   9   4   1        0.37       -1.60      1.07 o 
  -9   5   1        0.12       -0.56      1.07 o 
  -8   5   1        3.16        4.18      0.91 o 
  -7   5   1        6.80        7.62      1.04 o 
  -6   5   1        0.02        1.42      0.81 o 
  -5   5   1       56.63       53.83      2.00 o 
  -4   5   1      344.25      340.04      5.64 o 
  -3   5   1       33.03       30.57      2.98 o 
  -2   5   1      528.16      531.69      7.88 o 
  -1   5   1       61.98       64.28      1.59 o 
   0   5   1        3.32        6.84      0.79 o 
   1   5   1       12.62       21.47      0.87 o 
   2   5   1      199.56      223.34      3.70 o 
   3   5   1      212.05      223.05      4.43 o 
   4   5   1       14.43       15.09      1.20 o 
   5   5   1       33.95       31.71      1.72 o 
   6   5   1       14.40        8.21      1.25 o 
   7   5   1       51.12       47.93      1.99 o 
   8   5   1        4.90        4.52      1.03 o 
   9   5   1        1.06        0.49      1.26 o 
  -9   6   1       14.00       14.63      1.54 o 
  -8   6   1      107.54      107.58      3.06 o 
  -7   6   1      128.50      142.38      3.30 o 
  -6   6   1        0.87        0.27      0.87 o 
  -5   6   1       89.35       82.92      2.58 o 
  -4   6   1      355.18      337.11      9.85 o 
  -3   6   1       82.55       89.19      2.51 o 
  -2   6   1      398.78      442.71      4.63 o 
  -1   6   1        9.67        8.04      0.86 o 
   0   6   1        9.24        7.03      0.60 o 
   1   6   1      143.37      141.33      4.10 o 
   2   6   1      237.68      220.89      3.02 o 
   3   6   1      264.21      261.96      4.23 o 
   4   6   1      118.09      122.73      3.49 o 
   5   6   1      145.70      144.19      3.47 o 
   6   6   1       54.43       58.98      2.46 o 
   7   6   1       26.87       27.49      1.86 o 
   8   6   1        0.27        0.69      0.76 o 
   9   6   1        0.57        2.51      1.16 o 
  -9   7   1        0.07        1.40      1.45 o 
  -8   7   1      100.64      105.42      3.11 o 
  -7   7   1       80.01       80.44      3.12 o 
  -6   7   1        6.67        8.39      1.29 o 
  -5   7   1      178.40      172.62      3.87 o 
  -4   7   1      281.58      266.41      5.29 o 
  -3   7   1       12.44       14.11      1.01 o 
  -2   7   1       74.08       80.93      1.88 o 
  -1   7   1       49.74       56.04      2.60 o 
   0   7   1      524.17      508.06      5.06 o 
   1   7   1       71.80       65.62      1.97 o 
   2   7   1       59.49       62.25      2.29 o 
   3   7   1      184.16      182.60      3.66 o 
   4   7   1       18.21       20.77      1.53 o 
   5   7   1       14.14       10.36      1.42 o 
   6   7   1        0.16       -0.17      0.92 o 
   7   7   1        0.30        0.33      1.08 o 
   8   7   1       46.28       52.13      2.66 o 
  -8   8   1       15.52       16.65      1.87 o 
  -7   8   1       56.41       55.45      2.74 o 
  -6   8   1        0.33       -0.62      0.81 o 
  -5   8   1        4.79        3.11      1.03 o 
  -4   8   1       47.30       45.96      2.17 o 
  -3   8   1      396.60      401.79      5.01 o 
  -2   8   1       11.47        7.33      1.00 o 
  -1   8   1       71.80       67.93      2.19 o 
   0   8   1       33.63       36.68      1.65 o 
   1   8   1        8.26        7.48      0.97 o 
   2   8   1       60.66       55.83      2.08 o 
   3   8   1      505.17      495.67      6.75 o 
   4   8   1     1340.64     1365.33     13.88 o 
   5   8   1       18.28       19.90      2.45 o 
   6   8   1        6.27        5.60      1.32 o 
   7   8   1        0.69        0.79      1.49 o 
   8   8   1        2.41        3.34      1.58 o 
  -7   9   1        8.64        7.99      1.89 o 
  -6   9   1       57.87       54.99      4.68 o 
  -5   9   1        3.80        3.05      1.35 o 
  -4   9   1        2.97        2.24      1.32 o 
  -3   9   1       55.37       57.69      3.03 o 
  -2   9   1      977.21     1024.42     21.14 o 
  -1   9   1       27.09       27.88      2.18 o 
   0   9   1       51.64       43.86      2.44 o 
   1   9   1        9.19        7.62      3.09 o 
   2   9   1      125.05      119.73      3.20 o 
   3   9   1       41.84       44.64      2.18 o 
   4   9   1        0.33       -0.14      0.94 o 
   5   9   1        4.65        2.38      1.05 o 
   6   9   1        6.32        9.24      1.52 o 
   7   9   1        0.97        1.22      1.20 o 
  -7  10   1        3.67        7.29      2.43 o 
  -6  10   1       30.99       32.31      2.90 o 
  -5  10   1        5.62        4.45      1.87 o 
  -4  10   1        3.47        3.88      1.44 o 
  -3  10   1        4.77        4.19      1.40 o 
  -2  10   1      209.85      198.80      5.49 o 
  -1  10   1        9.70        7.78      1.52 o 
   0  10   1      257.93      240.92      5.88 o 
   1  10   1      163.99      163.84      4.83 o 
   2  10   1        8.78        8.12      1.57 o 
   3  10   1      101.52      101.81      4.02 o 
   4  10   1        1.41        1.20      2.06 o 
   5  10   1       88.16       94.52      4.15 o 
   6  10   1        1.58        4.60      1.70 o 
  -6  11   1        2.42        6.36      2.62 o 
  -5  11   1        6.29        8.09      1.91 o 
  -4  11   1       83.23       71.76      3.70 o 
  -3  11   1       28.84       23.90      2.38 o 
  -2  11   1       25.67       25.20      2.31 o 
  -1  11   1        1.15        1.70      1.50 o 
   0  11   1       10.10       11.75      1.78 o 
   1  11   1        5.61        6.50      2.52 o 
   2  11   1        0.08        0.08      1.59 o 
   3  11   1       39.23       35.37      2.77 o 
   4  11   1       60.22       64.00      3.62 o 
   5  11   1       10.54       12.27      2.16 o 
   6  11   1        5.75        5.99      2.81 o 
  -5  12   1       11.63       12.53      2.99 o 
  -4  12   1        7.07        7.52      1.91 o 
  -3  12   1        0.44        2.03      1.35 o 
  -2  12   1       20.20       22.02      2.44 o 
  -1  12   1       53.64       51.97      3.24 o 
   0  12   1       26.88       33.07      6.08 o 
   1  12   1       13.29       15.17      2.10 o 
   2  12   1        0.53       -0.75      1.19 o 
   3  12   1        5.08        6.55      1.72 o 
   4  12   1        5.70        6.35      2.52 o 
  -3  13   1       15.59       19.26      3.55 o 
  -2  13   1       22.64       31.24      3.65 o 
  -1  13   1       12.78       17.19      2.31 o 
   0  13   1       17.36       20.26      2.51 o 
   1  13   1       10.33       12.53      2.12 o 
   2  13   1       54.84       59.12      3.70 o 
 -10   0   2        5.24        3.74      2.62 o 
  -8   0   2       47.73       52.00      4.11 o 
  -6   0   2       74.78       87.72      4.30 o 
  -4   0   2       39.85       53.12      2.62 o 
  -2   0   2     2095.31     2000.36     25.62 o 
   0   0   2     1165.63     1180.20     16.83 o 
   2   0   2     6233.62     6071.31     37.71 o 
   4   0   2      368.96      361.83      4.26 o 
   6   0   2       65.54       67.49      2.84 o 
   8   0   2        4.64        3.37      2.06 o 
  10   0   2       10.33        2.81      2.62 o 
 -10   1   2       32.70       32.02      5.89 o 
  -9   1   2       32.26       33.94      2.71 o 
  -8   1   2       24.99       20.84      2.02 o 
  -7   1   2       41.60       41.87      2.44 o 
  -6   1   2      107.94      109.94      3.37 o 
  -5   1   2      143.03      152.01      3.64 o 
  -4   1   2        7.34        5.71      0.79 o 
  -3   1   2     1041.78     1089.14      8.80 o 
  -2   1   2     1550.46     1426.27     11.75 o 
  -1   1   2     6975.32     6148.33     45.03 o 
   0   1   2      242.18      241.55      4.11 o 
   1   1   2      919.41      877.48     15.36 o 
   2   1   2    19955.38    18229.62    138.28 o 
   3   1   2       21.39       22.73      0.67 o 
   4   1   2        1.70        1.93      0.31 o 
   5   1   2      119.63      123.94      3.07 o 
   6   1   2       66.89       66.31      2.03 o 
   7   1   2        7.34        6.43      1.19 o 
   8   1   2       10.67       11.51      2.40 o 
   9   1   2        3.98        0.75      1.59 o 
  10   1   2        0.01       -2.27      1.52 o 
 -10   2   2       24.92       24.08      2.69 o 
  -9   2   2      131.27      134.18      4.82 o 
  -8   2   2        4.76        8.46      1.70 o 
  -7   2   2        2.24        2.34      1.07 o 
  -6   2   2       30.71       31.30      1.62 o 
  -5   2   2      479.12      498.19      5.11 o 
  -4   2   2       73.49       79.93      1.65 o 
  -3   2   2     2653.94     2645.32     27.49 o 
  -2   2   2      164.24      169.36      2.98 o 
  -1   2   2      350.79      367.82      3.75 o 
   0   2   2     1135.83     1089.86      7.40 o 
   1   2   2      574.55      515.00      4.12 o 
   2   2   2      256.09      248.00      2.36 o 
   3   2   2      271.60      262.05      2.77 o 
   4   2   2      468.12      470.52      3.53 o 
   5   2   2      133.72      126.81      2.42 o 
   6   2   2       13.31       15.76      1.10 o 
   7   2   2        6.52        5.32      1.39 o 
   8   2   2       31.53       29.19      2.09 o 
   9   2   2       76.78       68.85      3.13 o 
 -10   3   2       16.81       17.87      2.50 o 
  -9   3   2        0.23        0.53      1.35 o 
  -8   3   2       12.58       10.84      1.89 o 
  -7   3   2       10.06        9.37      1.22 o 
  -6   3   2        7.09        7.69      0.85 o 
  -5   3   2      117.46      132.27      2.47 o 
  -4   3   2     2096.15     2195.12     34.27 o 
  -3   3   2       33.64       29.78      1.22 o 
  -2   3   2      321.03      323.36      3.00 o 
  -1   3   2        4.36        3.08      0.39 o 
   0   3   2      129.41      131.98      1.89 o 
   1   3   2      836.75      795.96      8.83 o 
   2   3   2      922.90      932.89     13.07 o 
   3   3   2      698.78      653.34      5.76 o 
   4   3   2       15.38       18.19      1.36 o 
   5   3   2        1.60        0.00      0.70 o 
   6   3   2       77.11       73.35      2.13 o 
   7   3   2       82.60       80.91      2.33 o 
   8   3   2       43.15       40.17      2.33 o 
   9   3   2       24.76       29.02      2.39 o 
 -10   4   2       15.19       15.15      3.18 o 
  -9   4   2        0.66       -0.74      1.10 o 
  -8   4   2        8.12        8.39      1.62 o 
  -7   4   2        0.05       -0.44      0.63 o 
  -6   4   2       88.63       88.53      2.28 o 
  -5   4   2       59.38       51.69      1.93 o 
  -4   4   2       67.18       70.34      2.01 o 
  -3   4   2       30.09       32.76      1.11 o 
  -2   4   2     2056.77     2148.88     14.72 o 
  -1   4   2       45.44       47.55      1.12 o 
   0   4   2      703.96      718.62      5.79 o 
   1   4   2       11.84       15.73      0.76 o 
   2   4   2        4.14        5.21      0.88 o 
   3   4   2     1081.90     1051.20      8.49 o 
   4   4   2      214.44      208.17      3.69 o 
   5   4   2       35.93       37.21      1.75 o 
   6   4   2      186.90      177.69      3.40 o 
   7   4   2        6.09        4.35      0.94 o 
   8   4   2        7.32       11.32      1.35 o 
   9   4   2       10.96        9.33      1.94 o 
  -9   5   2        1.59        0.69      1.38 o 
  -8   5   2       16.27       13.55      1.37 o 
  -7   5   2        1.94        0.65      0.74 o 
  -6   5   2      114.60      110.87      2.60 o 
  -5   5   2        7.05        5.53      0.93 o 
  -4   5   2      276.88      270.12      4.24 o 
  -3   5   2      143.95      150.19      2.44 o 
  -2   5   2      262.27      314.26      3.05 o 
  -1   5   2     1008.13     1108.55      8.86 o 
   0   5   2     1674.11     1803.38     12.66 o 
   1   5   2        0.86        1.14      0.35 o 
   2   5   2      236.54      205.63      4.16 o 
   3   5   2      980.59      970.90      9.59 o 
   4   5   2       46.74       43.21      1.81 o 
   5   5   2      533.48      548.28      7.12 o 
   6   5   2        0.00        0.95      0.85 o 
   7   5   2        0.15       -0.23      0.62 o 
   8   5   2       18.58       19.09      1.49 o 
   9   5   2        6.26        6.11      1.53 o 
  -9   6   2        8.45       11.12      1.64 o 
  -8   6   2        2.71        3.38      1.38 o 
  -7   6   2        0.66        1.22      0.83 o 
  -6   6   2        2.52        4.60      1.30 o 
  -5   6   2      128.30      123.27      3.08 o 
  -4   6   2       40.95       35.75      1.44 o 
  -3   6   2      107.15      120.34      4.05 o 
  -2   6   2      735.58      812.47      7.54 o 
  -1   6   2       84.08       87.65      1.68 o 
   0   6   2       55.06       53.56      1.30 o 
   1   6   2       82.10       84.54      1.65 o 
   2   6   2        9.39        7.35      0.68 o 
   3   6   2       27.68       33.58      1.59 o 
   4   6   2      203.20      193.37      6.91 o 
   5   6   2      200.85      208.13      7.31 o 
   6   6   2       97.53       94.29      3.07 o 
   7   6   2       43.38       44.67      3.21 o 
   8   6   2       31.92       35.75      1.99 o 
   9   6   2       12.46       12.97      1.66 o 
  -9   7   2       39.01       44.13      3.22 o 
  -8   7   2       39.82       44.36      2.24 o 
  -7   7   2      361.92      357.81      5.37 o 
  -6   7   2        0.04        0.63      0.98 o 
  -5   7   2      150.93      161.47      3.89 o 
  -4   7   2      182.39      177.53      3.14 o 
  -3   7   2       24.44       27.16      1.25 o 
  -2   7   2      356.17      328.37      4.94 o 
  -1   7   2       57.69       67.15      2.12 o 
   0   7   2       27.12       27.02      1.36 o 
   1   7   2      201.45      202.40      5.65 o 
   2   7   2       35.42       33.54      1.57 o 
   3   7   2       24.14       23.62      1.53 o 
   4   7   2       22.82       21.54      1.77 o 
   5   7   2      133.49      125.50      3.41 o 
   6   7   2       52.91       52.91      4.24 o 
   7   7   2       11.34       11.28      1.61 o 
   8   7   2        9.66       11.06      1.71 o 
  -8   8   2       62.49       65.53      2.66 o 
  -7   8   2        0.93        0.25      1.04 o 
  -6   8   2        6.45        8.61      1.19 o 
  -5   8   2       23.03       26.42      1.79 o 
  -4   8   2       73.21       71.89      2.58 o 
  -3   8   2     1248.21     1253.57     12.56 o 
  -2   8   2     1185.64     1192.26     21.14 o 
  -1   8   2      425.05      425.26      6.20 o 
   0   8   2        7.01        6.97      0.93 o 
   1   8   2       65.18       71.00      2.25 o 
   2   8   2       33.47       31.35      1.71 o 
   3   8   2        0.68        0.26      0.79 o 
   4   8   2      529.16      520.74     10.26 o 
   5   8   2        1.72        2.59      1.10 o 
   6   8   2       51.50       58.09      3.90 o 
   7   8   2        0.01        1.11      1.15 o 
   8   8   2       10.63        9.08      1.91 o 
  -8   9   2        0.78        1.50      2.06 o 
  -7   9   2        0.83        0.44      1.38 o 
  -6   9   2        0.44        1.71      1.35 o 
  -5   9   2       50.81       59.40      5.89 o 
  -4   9   2        3.56        3.70      1.30 o 
  -3   9   2      108.31      110.94      8.98 o 
  -2   9   2      172.08      184.28      4.96 o 
  -1   9   2        5.62        8.57      1.55 o 
   0   9   2      143.78      132.88      3.42 o 
   1   9   2        6.02        4.51      1.50 o 
   2   9   2        4.81        4.99      1.57 o 
   3   9   2      342.64      360.85      5.93 o 
   4   9   2       42.89       49.06      2.37 o 
   5   9   2        0.01        0.73      1.00 o 
   6   9   2        0.43        0.84      1.07 o 
   7   9   2       18.00       15.55      2.43 o 
  -7  10   2       10.77       12.30      2.24 o 
  -6  10   2        3.01        3.46      1.78 o 
  -5  10   2        1.88        5.18      1.78 o 
  -4  10   2       68.89       71.65      3.83 o 
  -3  10   2       46.04       49.58      2.91 o 
  -2  10   2      261.75      233.06      9.91 o 
  -1  10   2      105.65       88.05      4.58 o 
   0  10   2      682.51      684.60     13.28 o 
   1  10   2      147.35      139.27      5.99 o 
   2  10   2        0.01       -1.03      0.99 o 
   3  10   2       46.07       46.09      2.90 o 
   4  10   2       10.46       15.61      1.61 o 
   5  10   2        4.55        3.41      1.25 o 
   6  10   2        3.72        4.55      1.78 o 
  -6  11   2        0.58        1.87      1.59 o 
  -5  11   2        4.45        5.95      2.81 o 
  -4  11   2       15.23       16.28      2.99 o 
  -3  11   2        0.02        1.08      1.25 o 
  -2  11   2       16.30        9.62      2.99 o 
  -1  11   2        1.47        3.55      1.32 o 
   0  11   2       65.79       68.02      3.37 o 
   1  11   2       12.88       14.11      1.91 o 
   2  11   2        4.52        8.41      1.72 o 
   3  11   2        1.71        3.21      1.44 o 
   4  11   2       57.59       57.84      3.46 o 
   5  11   2       16.91       17.21      3.55 o 
  -5  12   2       16.89       20.57      3.55 o 
  -4  12   2        0.07       -0.43      1.30 o 
  -3  12   2        1.03        1.50      1.32 o 
  -2  12   2        2.00        0.56      1.32 o 
  -1  12   2       15.27       16.33      2.90 o 
   0  12   2       62.46       66.90      3.64 o 
   1  12   2        3.85        3.20      1.96 o 
   2  12   2        4.89        5.78      1.78 o 
   3  12   2       46.74       56.30      5.61 o 
  -3  13   2        0.47        2.43      2.24 o 
  -2  13   2        0.02        1.23      1.78 o 
  -1  13   2        6.48        9.91      1.98 o 
   0  13   2        2.20        1.82      1.52 o 
   1  13   2        3.64        3.52      1.57 o 
   2  13   2       13.39       18.52      3.55 o 
  -9   0   3        3.22        3.18      2.24 o 
  -7   0   3       47.00       46.95      3.55 o 
  -5   0   3       52.85       49.56      2.81 o 
  -3   0   3      646.04      697.46     11.22 o 
  -1   0   3      221.06      172.47      2.37 o 
   3   0   3     1716.37     1715.43     13.67 o 
   5   0   3       29.56       29.58      1.38 o 
   7   0   3       32.45       40.33      2.65 o 
   9   0   3        0.07        1.31      2.43 o 
 -10   1   3      142.66      158.23      5.74 o 
  -9   1   3       22.66       20.17      2.37 o 
  -8   1   3       16.22       20.18      2.10 o 
  -7   1   3       10.05       11.66      1.52 o 
  -6   1   3       43.84       48.92      2.25 o 
  -5   1   3      128.79      135.18      3.37 o 
  -4   1   3      625.10      592.32     13.37 o 
  -3   1   3      683.80      632.40     27.31 o 
  -2   1   3     2000.78     1894.39     20.78 o 
  -1   1   3      852.15      875.70      8.02 o 
   0   1   3      233.61      223.22      4.30 o 
   1   1   3     1425.26     1371.12      8.23 o 
   2   1   3      630.57      585.09      3.84 o 
   3   1   3     1037.18     1004.60      5.63 o 
   4   1   3      412.50      418.96      4.45 o 
   5   1   3       76.82       74.25      1.64 o 
   6   1   3        3.88        4.72      0.84 o 
   7   1   3        5.01        5.71      1.27 o 
   8   1   3        0.29        0.37      1.08 o 
   9   1   3       23.91       28.19      2.30 o 
 -10   2   3        0.63        0.09      1.57 o 
  -9   2   3       74.18       81.07      4.96 o 
  -8   2   3      116.86      119.17      5.52 o 
  -7   2   3       71.44       69.73      3.03 o 
  -6   2   3      288.62      291.95      5.80 o 
  -5   2   3      988.72     1034.47      9.59 o 
  -4   2   3      165.49      169.75      2.79 o 
  -3   2   3       50.29       50.56      1.04 o 
  -2   2   3       29.52       42.31      0.99 o 
  -1   2   3      598.08      560.23      4.33 o 
   0   2   3      779.61      784.02     13.32 o 
   1   2   3        5.12        4.15      0.39 o 
   2   2   3        5.01       11.71      0.57 o 
   3   2   3      220.58      218.77      2.14 o 
   4   2   3     1245.96     1263.11      7.81 o 
   5   2   3       68.32       69.79      1.45 o 
   6   2   3       50.69       53.35      1.72 o 
   7   2   3       92.34       96.65      8.67 o 
   8   2   3       41.83       39.55      2.33 o 
   9   2   3        0.19       -0.67      1.18 o 
 -10   3   3       22.73       21.39      3.18 o 
  -9   3   3        6.69        5.20      2.62 o 
  -8   3   3       48.17       41.25      2.77 o 
  -7   3   3      187.98      206.71     16.46 o 
  -6   3   3       91.94      101.80      4.91 o 
  -5   3   3      313.08      315.19      4.91 o 
  -4   3   3       23.42       24.17      1.13 o 
  -3   3   3      582.98      624.76      5.12 o 
  -2   3   3      939.96      931.17      6.20 o 
  -1   3   3       40.37       34.72      1.87 o 
   0   3   3      103.23      102.06      1.50 o 
   1   3   3      916.50      912.77      6.87 o 
   2   3   3       53.22       49.85      1.25 o 
   3   3   3        1.74        0.81      0.36 o 
   4   3   3      306.06      285.97      3.65 o 
   5   3   3        1.12        1.08      0.59 o 
   6   3   3       18.23       20.45      1.24 o 
   7   3   3      145.16      147.00      3.17 o 
   8   3   3        0.70        0.42      1.11 o 
   9   3   3        0.05       -1.60      1.07 o 
 -10   4   3        0.16        1.31      2.06 o 
  -9   4   3        0.42       -1.82      1.21 o 
  -8   4   3        0.06       -0.11      0.81 o 
  -7   4   3       11.48       11.84      1.95 o 
  -6   4   3      141.16      139.55      2.82 o 
  -5   4   3        1.52        3.05      0.62 o 
  -4   4   3      203.58      213.08      3.69 o 
  -3   4   3     1273.73     1333.82     12.44 o 
  -2   4   3     2414.17     2611.12     15.47 o 
  -1   4   3       83.32       96.04      1.65 o 
   0   4   3       13.15       13.89      0.73 o 
   1   4   3     1403.44     1488.63     16.90 o 
   2   4   3      604.83      619.23      5.56 o 
   3   4   3       50.36       47.73      1.46 o 
   4   4   3      382.30      378.25      6.72 o 
   5   4   3        9.60        8.94      1.10 o 
   6   4   3        0.00        0.54      0.66 o 
   7   4   3      142.24      147.72      3.25 o 
   8   4   3        1.06        0.95      1.02 o 
   9   4   3        2.85        1.86      1.70 o 
  -9   5   3        4.09        7.26      1.89 o 
  -8   5   3       26.10       26.36      1.89 o 
  -7   5   3        1.50        1.01      0.72 o 
  -6   5   3      300.40      303.73      6.78 o 
  -5   5   3       27.12       27.32      2.78 o 
  -4   5   3       80.29       79.15      2.18 o 
  -3   5   3       18.04       16.43      0.74 o 
  -2   5   3      518.74      486.70      4.10 o 
  -1   5   3     1860.49     1979.39     16.60 o 
   0   5   3     1482.86     1647.36     16.01 o 
   1   5   3       86.41       72.99      2.17 o 
   2   5   3        3.54        4.82      0.61 o 
   3   5   3      752.53      762.86      7.04 o 
   4   5   3      254.91      239.24      4.13 o 
   5   5   3      140.67      133.23      3.91 o 
   6   5   3       33.38       36.02      1.98 o 
   7   5   3        1.69        2.98      0.95 o 
   8   5   3        1.40        1.43      0.89 o 
   9   5   3        1.84        0.56      1.75 o 
  -9   6   3        1.75       -1.67      1.38 o 
  -8   6   3       63.17       63.48      2.75 o 
  -7   6   3       57.55       54.37      2.07 o 
  -6   6   3      138.29      136.13      3.48 o 
  -5   6   3      217.08      211.46      4.06 o 
  -4   6   3       28.48       35.26      1.42 o 
  -3   6   3       34.76       34.68      1.29 o 
  -2   6   3      199.47      211.35      2.53 o 
  -1   6   3      620.19      683.88      6.25 o 
   0   6   3      341.50      336.30      3.92 o 
   1   6   3      178.42      202.91      2.95 o 
   2   6   3        0.10       -0.60      0.47 o 
   3   6   3      138.85      149.65      3.24 o 
   4   6   3       31.07       35.27      2.36 o 
   5   6   3      100.19       98.91      4.33 o 
   6   6   3       26.00       20.98      1.73 o 
   7   6   3       37.04       35.45      1.87 o 
   8   6   3        2.51        3.54      1.28 o 
  -9   7   3        2.71        2.22      1.50 o 
  -8   7   3       55.84       55.10      2.64 o 
  -7   7   3        5.94        5.97      1.14 o 
  -6   7   3      454.06      433.47      5.84 o 
  -5   7   3       11.06       11.15      1.25 o 
  -4   7   3       95.50       92.42      2.30 o 
  -3   7   3       29.53       30.30      1.61 o 
  -2   7   3       12.64        9.41      1.04 o 
  -1   7   3      178.35      178.80      4.76 o 
   0   7   3      113.25      111.19      2.63 o 
   1   7   3        0.09       -0.37      0.57 o 
   2   7   3      115.06      116.96      3.23 o 
   3   7   3        0.42        0.72      0.96 o 
   4   7   3       77.93       72.92      4.67 o 
   5   7   3        1.19       -0.34      1.36 o 
   6   7   3      436.03      427.71      6.97 o 
   7   7   3       34.27       38.95      3.37 o 
   8   7   3       26.01       23.82      2.18 o 
  -8   8   3       85.47       76.95      3.20 o 
  -7   8   3       33.25       37.58      2.40 o 
  -6   8   3       15.91       15.37      1.60 o 
  -5   8   3       30.37       30.29      1.91 o 
  -4   8   3       13.43       12.20      1.55 o 
  -3   8   3      301.20      292.04      4.96 o 
  -2   8   3      228.69      208.84      4.03 o 
  -1   8   3       63.01       59.99      2.12 o 
   0   8   3       18.00       21.35      1.40 o 
   1   8   3       27.40       25.87      1.53 o 
   2   8   3       21.10       21.45      1.50 o 
   3   8   3       63.06       60.25      2.33 o 
   4   8   3        0.59        0.85      0.95 o 
   5   8   3      261.60      273.27      5.34 o 
   6   8   3       12.06       11.11      2.99 o 
   7   8   3        3.14        3.09      1.72 o 
  -8   9   3        2.12        3.18      2.24 o 
  -7   9   3        7.07       11.33      2.05 o 
  -6   9   3       19.83       21.97      2.62 o 
  -5   9   3       20.33       20.37      2.18 o 
  -4   9   3        0.03       -0.28      0.79 o 
  -3   9   3        0.61       -0.67      0.82 o 
  -2   9   3        0.47        0.77      0.82 o 
  -1   9   3     1261.31     1287.95     12.92 o 
   0   9   3      949.02      870.03      9.79 o 
   1   9   3      189.00      174.66      3.81 o 
   2   9   3       21.09       18.75      1.60 o 
   3   9   3      339.89      330.50      5.67 o 
   4   9   3        8.36        9.35      1.36 o 
   5   9   3        0.94        1.78      1.32 o 
   6   9   3       18.12       21.25      4.21 o 
   7   9   3        1.47        3.74      2.43 o 
  -7  10   3        8.57        9.69      2.25 o 
  -6  10   3        0.46        2.90      1.48 o 
  -5  10   3        1.00        1.26      1.35 o 
  -4  10   3       70.63       74.45      5.42 o 
  -3  10   3       39.46       40.39      3.09 o 
  -2  10   3       16.86       11.62      1.65 o 
  -1  10   3      193.12      188.60      5.22 o 
   0  10   3       46.91       49.67      2.78 o 
   1  10   3       11.90       15.88      2.55 o 
   2  10   3       17.42       14.70      2.98 o 
   3  10   3        6.18        6.07      1.29 o 
   4  10   3       17.76       22.00      2.38 o 
   5  10   3        0.85        1.60      1.87 o 
   6  10   3       19.13       29.08      4.68 o 
  -6  11   3        5.61        9.03      2.10 o 
  -5  11   3        8.27       13.23      2.71 o 
  -4  11   3        5.86        4.23      1.96 o 
  -3  11   3       20.00       18.13      2.18 o 
  -2  11   3       26.05       24.43      2.25 o 
  -1  11   3      104.78      106.09      9.26 o 
   0  11   3        2.83        2.20      1.25 o 
   1  11   3       20.31       21.80      2.25 o 
   2  11   3      109.16      113.00      7.86 o 
   3  11   3        0.47       -1.73      1.87 o 
   4  11   3        6.82        4.68      2.43 o 
  -5  12   3        1.84        4.11      2.62 o 
  -4  12   3        0.26        0.17      2.24 o 
  -3  12   3       15.73       23.00      2.44 o 
  -2  12   3       14.34       11.61      2.71 o 
  -1  12   3       19.97       20.67      2.25 o 
   0  12   3       18.42       22.30      2.38 o 
   1  12   3        9.43       10.27      4.02 o 
   2  12   3       20.70       18.89      3.37 o 
   3  12   3       22.16       14.21      3.37 o 
  -3  13   3        0.04        1.87      2.43 o 
  -2  13   3       11.66       14.38      2.18 o 
  -1  13   3        6.58        9.03      1.98 o 
   0  13   3        5.42        7.11      1.85 o 
 -10   0   4       17.13       15.34      3.55 o 
  -8   0   4        6.83        3.74      1.87 o 
  -6   0   4      430.04      429.44     10.10 o 
  -4   0   4      758.92      715.42     12.16 o 
  -2   0   4     4251.74     3683.50     45.26 o 
   0   0   4     1322.95     1306.55     12.40 o 
   2   0   4      150.93      170.40      2.43 o 
   4   0   4       19.34       21.76      1.13 o 
   6   0   4        0.93        3.83      1.25 o 
   8   0   4        0.28        0.18      1.96 o 
 -10   1   4      174.58      174.88      5.88 o 
  -9   1   4        0.58       -0.25      1.25 o 
  -8   1   4        9.26        9.27      1.65 o 
  -7   1   4       88.05      101.91      3.64 o 
  -6   1   4        0.17       -0.09      0.66 o 
  -5   1   4       67.08       74.92      2.51 o 
  -4   1   4      251.09      254.45      4.96 o 
  -3   1   4      292.63      289.78      7.67 o 
  -2   1   4       47.08       42.17      1.50 o 
  -1   1   4        0.52        3.43      1.50 o 
   0   1   4       67.47       73.58      1.35 o 
   1   1   4      312.06      296.97      2.42 o 
   2   1   4        9.80       10.82      0.72 o 
   3   1   4     1660.65     1687.05      8.75 o 
   4   1   4      529.89      512.63      3.67 o 
   5   1   4       15.10       17.40      0.93 o 
   6   1   4       13.08       13.54      1.48 o 
   7   1   4        1.18        0.18      0.83 o 
   8   1   4       30.80       30.21      2.15 o 
   9   1   4        2.27        0.01      1.72 o 
 -10   2   4       19.65       17.58      2.81 o 
  -9   2   4        0.87        1.09      1.30 o 
  -8   2   4      211.61      216.01      5.74 o 
  -7   2   4       44.41       41.08      4.11 o 
  -6   2   4       20.26       20.63      2.90 o 
  -5   2   4      247.34      265.27      5.09 o 
  -4   2   4     2388.20     2505.42     18.72 o 
  -3   2   4        9.04        9.14      0.57 o 
  -2   2   4      316.75      284.48      2.45 o 
  -1   2   4      628.84      592.95      4.62 o 
   0   2   4      629.52      609.45      4.71 o 
   1   2   4      522.17      508.28      3.94 o 
   2   2   4      321.38      305.62      2.81 o 
   3   2   4     1254.31     1249.81      7.57 o 
   4   2   4      419.92      406.59      4.02 o 
   5   2   4       10.35       12.84      0.79 o 
   6   2   4        2.14        3.52      0.72 o 
   7   2   4       11.30       12.96      1.55 o 
   8   2   4       32.93       32.99      3.37 o 
   9   2   4       16.51       14.90      4.30 o 
 -10   3   4       43.59       47.00      3.56 o 
  -9   3   4        4.12        0.91      1.48 o 
  -8   3   4        2.11        0.56      1.87 o 
  -7   3   4       98.57       97.06      3.64 o 
  -6   3   4        7.84        7.81      1.62 o 
  -5   3   4        0.33        0.98      0.57 o 
  -4   3   4       23.92       18.79      0.92 o 
  -3   3   4     1116.24     1216.76     10.29 o 
  -2   3   4      580.77      621.61      6.02 o 
  -1   3   4      978.83     1005.37      7.41 o 
   0   3   4      687.99      674.77      5.33 o 
   1   3   4     1338.64     1322.98     16.72 o 
   2   3   4     1054.71     1098.39      7.43 o 
   3   3   4      241.63      219.09      2.44 o 
   4   3   4      157.84      150.24      2.29 o 
   5   3   4        9.93        9.38      0.94 o 
   6   3   4      113.31      103.94      2.48 o 
   7   3   4       75.23       77.75      3.02 o 
   8   3   4       62.36       57.73      2.81 o 
   9   3   4        2.69        0.66      1.70 o 
 -10   4   4        1.36        0.63      2.99 o 
  -9   4   4        6.55        5.87      1.70 o 
  -8   4   4        8.12        8.46      2.52 o 
  -7   4   4        0.54        0.07      0.81 o 
  -6   4   4        1.77        0.99      1.09 o 
  -5   4   4        2.05        6.10      0.85 o 
  -4   4   4      155.10      162.03      2.88 o 
  -3   4   4      197.16      218.76      2.92 o 
  -2   4   4     1152.95     1229.82      9.17 o 
  -1   4   4      250.79      254.22      4.40 o 
   0   4   4      299.27      318.97      3.36 o 
   1   4   4      397.71      444.50      4.28 o 
   2   4   4      426.76      462.17      4.62 o 
   3   4   4       25.66       26.44      1.15 o 
   4   4   4        0.67        2.06      0.64 o 
   5   4   4       56.53       50.44      1.75 o 
   6   4   4      102.19      100.86      2.54 o 
   7   4   4       26.79       29.78      1.64 o 
   8   4   4       20.05       18.40      2.37 o 
   9   4   4        0.76        0.35      1.96 o 
  -9   5   4       12.06        8.73      1.50 o 
  -8   5   4       35.57       35.08      2.16 o 
  -7   5   4        1.29        0.85      0.85 o 
  -6   5   4       11.87       10.38      2.01 o 
  -5   5   4        0.53        0.59      0.89 o 
  -4   5   4       18.86       16.96      1.02 o 
  -3   5   4       10.18        7.79      0.59 o 
  -2   5   4        1.79        0.69      0.33 o 
  -1   5   4       27.67       26.99      1.07 o 
   0   5   4      882.59      891.54      7.30 o 
   1   5   4        2.19        1.92      0.53 o 
   2   5   4      109.93      101.79      2.07 o 
   3   5   4        5.17        6.96      1.08 o 
   4   5   4       11.64       11.73      1.00 o 
   5   5   4       52.27       46.71      2.17 o 
   6   5   4       33.49       23.83      1.49 o 
   7   5   4        5.21        8.58      1.38 o 
   8   5   4        1.94        0.38      1.08 o 
  -9   6   4        5.77        4.02      1.66 o 
  -8   6   4       30.40       22.82      3.09 o 
  -7   6   4      131.52      130.38      3.54 o 
  -6   6   4       65.70       62.24      2.51 o 
  -5   6   4       23.11       23.23      1.31 o 
  -4   6   4      149.99      136.98      2.64 o 
  -3   6   4        4.57        3.90      0.55 o 
  -2   6   4        0.03       -0.46      0.45 o 
  -1   6   4      102.79      121.85      2.26 o 
   0   6   4      422.78      424.92      4.99 o 
   1   6   4       20.36       22.74      1.60 o 
   2   6   4       49.53       51.58      1.62 o 
   3   6   4      130.60      130.88      2.73 o 
   4   6   4        0.05       -0.32      0.72 o 
   5   6   4      222.66      218.17      5.35 o 
   6   6   4      106.91       96.11      4.16 o 
   7   6   4        2.99        4.61      1.29 o 
   8   6   4       28.58       28.32      3.10 o 
  -9   7   4        2.61        1.99      1.22 o 
  -8   7   4        0.46        1.70      1.15 o 
  -7   7   4       90.70       80.85      3.07 o 
  -6   7   4      127.26      146.57      3.31 o 
  -5   7   4      123.14      120.89      3.34 o 
  -4   7   4        0.04        0.23      0.79 o 
  -3   7   4       10.49       11.62      1.78 o 
  -2   7   4      104.88      107.42      2.30 o 
  -1   7   4      147.23      172.38      2.89 o 
   0   7   4       64.97       63.55      1.74 o 
   1   7   4      112.14      109.62      2.35 o 
   2   7   4       20.33       22.96      1.43 o 
   3   7   4       12.93       11.51      1.18 o 
   4   7   4       15.54       19.44      1.57 o 
   5   7   4        3.45        2.83      1.59 o 
   6   7   4       29.50       29.37      2.78 o 
   7   7   4       42.91       46.05      6.17 o 
   8   7   4       32.02       38.42      3.01 o 
  -8   8   4       18.26       15.23      1.59 o 
  -7   8   4       81.90       78.31      4.25 o 
  -6   8   4       45.48       42.97      2.37 o 
  -5   8   4       27.62       23.03      2.21 o 
  -4   8   4       23.71       28.41      1.90 o 
  -3   8   4       36.40       35.76      2.94 o 
  -2   8   4        1.60        1.90      0.85 o 
  -1   8   4      217.51      209.78      3.99 o 
   0   8   4        3.83        3.83      0.95 o 
   1   8   4       12.59       12.43      1.69 o 
   2   8   4       19.66       19.31      1.95 o 
   3   8   4        2.90        3.50      0.99 o 
   4   8   4       14.73       15.23      2.90 o 
   5   8   4      294.53      296.38      7.27 o 
   6   8   4       12.74       10.55      1.97 o 
   7   8   4        2.06        4.76      1.97 o 
  -8   9   4        1.03        2.43      2.06 o 
  -7   9   4        3.88        2.97      1.62 o 
  -6   9   4        7.40        8.67      2.06 o 
  -5   9   4        2.39        2.43      1.50 o 
  -4   9   4        7.78        8.35      1.29 o 
  -3   9   4       27.56       28.10      2.15 o 
  -2   9   4       37.80       38.28      2.10 o 
  -1   9   4      442.02      474.03      9.02 o 
   0   9   4       55.19       62.23      2.48 o 
   1   9   4       40.96       43.15      2.98 o 
   2   9   4        0.19       -0.69      0.79 o 
   3   9   4       77.82       76.17      3.49 o 
   4   9   4       21.83       23.23      4.21 o 
   5   9   4       38.20       37.70      2.97 o 
   6   9   4        0.23        0.28      1.45 o 
  -7  10   4        6.48        9.35      5.33 o 
  -6  10   4        0.25        2.40      1.44 o 
  -5  10   4       10.14       12.91      2.05 o 
  -4  10   4       28.30       24.43      2.44 o 
  -3  10   4        1.14        2.70      1.87 o 
  -2  10   4       26.52       20.83      1.69 o 
  -1  10   4      192.38      182.82      4.61 o 
   0  10   4       68.07       61.54      2.50 o 
   1  10   4      108.47      111.12      3.30 o 
   2  10   4       74.52       76.36      2.83 o 
   3  10   4        0.62        1.13      1.78 o 
   4  10   4        5.13        6.58      1.96 o 
   5  10   4        9.06       12.25      2.25 o 
   6  10   4       13.54       15.71      3.37 o 
  -6  11   4       40.51       56.32      3.77 o 
  -5  11   4        0.08       -0.31      1.44 o 
  -4  11   4        4.62        4.01      3.55 o 
  -3  11   4       80.43       70.40      4.30 o 
  -2  11   4        1.63        0.39      1.40 o 
  -1  11   4       11.23       11.07      1.78 o 
   0  11   4        8.20        9.89      1.65 o 
   1  11   4       42.87       43.23      2.90 o 
   2  11   4       88.80       91.27      5.80 o 
   3  11   4        4.37        7.11      2.62 o 
   4  11   4        3.07        3.38      2.24 o 
   5  11   4       51.81       65.28      5.42 o 
  -5  12   4       30.74       39.28      4.68 o 
  -4  12   4        0.30        1.95      1.52 o 
  -3  12   4       23.53       36.13      2.91 o 
  -2  12   4       41.24       44.35      3.09 o 
  -1  12   4        0.39        0.09      1.19 o 
   0  12   4       48.12       47.32      4.68 o 
   1  12   4       30.41       36.29      4.30 o 
   2  12   4       11.32       11.97      3.18 o 
   3  12   4        5.89        6.73      2.62 o 
  -2  13   4       20.98       27.68      3.93 o 
  -9   0   5       20.55       29.93      3.74 o 
  -7   0   5       12.98       12.53      2.24 o 
  -5   0   5       14.27       18.33      2.06 o 
  -3   0   5     2114.06     2289.70     30.11 o 
  -1   0   5     2206.95     2250.62     21.70 o 
   1   0   5     2203.78     2283.65     21.60 o 
   3   0   5     6471.79     6199.84     44.73 o 
   5   0   5       50.06       49.25      8.70 o 
   7   0   5        0.84       -0.98      1.87 o 
   9   0   5        1.30        2.06      2.24 o 
 -10   1   5        9.66       10.07      2.71 o 
  -9   1   5       21.58       18.45      2.24 o 
  -8   1   5      386.54      409.68     16.55 o 
  -7   1   5       60.54       50.94      2.65 o 
  -6   1   5        0.14        1.40      0.79 o 
  -5   1   5      351.97      351.08      6.55 o 
  -4   1   5      370.11      405.61      5.88 o 
  -3   1   5       57.63       69.88      3.18 o 
  -2   1   5     3991.51     3953.90     48.48 o 
  -1   1   5      434.17      387.84      2.93 o 
   0   1   5     1271.90     1178.66     13.46 o 
   1   1   5      490.48      476.03      4.17 o 
   2   1   5      234.74      234.51      2.41 o 
   3   1   5     4853.72     4849.63     25.82 o 
   4   1   5        2.96        3.87      0.48 o 
   5   1   5       97.92       92.86      1.95 o 
   6   1   5       36.84       38.25      2.27 o 
   7   1   5        0.25        0.50      0.81 o 
   8   1   5        0.15        0.07      1.15 o 
   9   1   5        1.10       -0.37      2.06 o 
 -10   2   5       17.87       16.45      3.09 o 
  -9   2   5        0.23       -0.46      1.30 o 
  -8   2   5      735.81      710.05     23.85 o 
  -7   2   5       62.53       70.23      4.30 o 
  -6   2   5       47.93       56.23      2.62 o 
  -5   2   5        0.88        1.17      1.87 o 
  -4   2   5      549.42      575.70      7.67 o 
  -3   2   5        0.48        0.56      0.46 o 
  -2   2   5      761.91      782.46      6.10 o 
  -1   2   5        0.46        0.44      0.30 o 
   0   2   5      236.72      217.66      2.17 o 
   1   2   5      124.51      116.96      1.43 o 
   2   2   5       19.03       15.69      0.66 o 
   3   2   5       84.37       88.17      1.43 o 
   4   2   5        3.48        7.46      0.81 o 
   5   2   5      212.45      213.15      2.68 o 
   6   2   5       12.68       12.95      1.00 o 
   7   2   5        3.15        1.94      1.15 o 
   8   2   5        0.60        1.62      2.62 o 
   9   2   5       38.26       41.48      8.32 o 
 -10   3   5       24.61       22.23      3.09 o 
  -9   3   5      165.80      168.42      8.14 o 
  -8   3   5        7.67        6.71      1.48 o 
  -7   3   5       63.96       59.76      2.91 o 
  -6   3   5       53.64       49.19      2.51 o 
  -5   3   5       37.12       48.69      1.72 o 
  -4   3   5      314.27      334.91      3.54 o 
  -3   3   5     2164.90     2268.79     16.50 o 
  -2   3   5      386.81      376.36      3.73 o 
  -1   3   5        0.26       -0.03      0.32 o 
   0   3   5        1.56        1.37      0.42 o 
   1   3   5        8.75        9.74      0.55 o 
   2   3   5        7.63        9.52      0.92 o 
   3   3   5      538.09      555.32      4.25 o 
   4   3   5        3.15        2.77      0.55 o 
   5   3   5        2.29        2.41      0.58 o 
   6   3   5       21.09       26.63      1.27 o 
   7   3   5       10.57        9.17      1.29 o 
   8   3   5        9.30        8.87      2.90 o 
   9   3   5       17.47       13.06      4.30 o 
 -10   4   5       29.26       28.37      6.64 o 
  -9   4   5       26.44       22.15      2.37 o 
  -8   4   5        0.08       -0.87      1.12 o 
  -7   4   5        5.46        5.07      1.44 o 
  -6   4   5       25.02       22.44      1.72 o 
  -5   4   5      606.08      599.14     12.73 o 
  -4   4   5      123.68      118.69      2.12 o 
  -3   4   5       39.46       38.80      1.24 o 
  -2   4   5        2.18        1.54      0.47 o 
  -1   4   5     1693.89     1797.20     16.95 o 
   0   4   5        2.01        3.92      0.46 o 
   1   4   5      320.95      294.56      3.31 o 
   2   4   5       83.09       97.31      1.92 o 
   3   4   5       84.56       75.51      1.86 o 
   4   4   5      206.31      208.90      5.08 o 
   5   4   5      116.97      117.81      3.00 o 
   6   4   5        0.47       -0.26      0.86 o 
   7   4   5       18.99       15.93      2.02 o 
   8   4   5        6.42        5.32      1.89 o 
  -9   5   5        1.85        3.47      1.14 o 
  -8   5   5       20.99       17.06      2.90 o 
  -7   5   5       58.80       58.73      2.36 o 
  -6   5   5       21.03       20.88      1.46 o 
  -5   5   5       83.68       83.62      2.91 o 
  -4   5   5        3.20        3.45      0.82 o 
  -3   5   5      110.79      105.46      2.88 o 
  -2   5   5       25.05       33.05      1.21 o 
  -1   5   5      205.17      232.98      3.06 o 
   0   5   5      902.74      990.44      9.37 o 
   1   5   5     1163.78     1247.08     16.68 o 
   2   5   5        0.11        0.43      0.54 o 
   3   5   5        2.60        2.02      0.59 o 
   4   5   5      238.95      232.82      3.68 o 
   5   5   5        3.40        1.65      1.04 o 
   6   5   5      120.64      115.49      4.49 o 
   7   5   5        3.65        1.12      0.92 o 
   8   5   5        0.22        1.56      1.15 o 
  -9   6   5        2.82        1.38      1.56 o 
  -8   6   5        2.94        0.95      1.00 o 
  -7   6   5        6.03        8.35      1.78 o 
  -6   6   5       30.22       31.89      1.59 o 
  -5   6   5        0.00       -0.19      0.74 o 
  -4   6   5      720.39      696.44      8.27 o 
  -3   6   5       54.27       51.12      1.62 o 
  -2   6   5      194.70      215.10      3.12 o 
  -1   6   5      100.08      118.39      3.16 o 
   0   6   5       45.00       42.09      1.40 o 
   1   6   5        1.14        2.12      0.59 o 
   2   6   5        0.91        0.44      0.53 o 
   3   6   5        1.51        0.77      0.62 o 
   4   6   5        1.43        1.11      0.93 o 
   5   6   5       83.23       90.10      4.77 o 
   6   6   5        1.41        2.15      1.45 o 
   7   6   5       24.34       19.39      1.89 o 
   8   6   5       34.09       36.66      2.50 o 
  -9   7   5        0.82        0.68      2.06 o 
  -8   7   5       12.03       11.53      1.62 o 
  -7   7   5       39.47       45.28      2.04 o 
  -6   7   5      871.91      785.45     10.34 o 
  -5   7   5       47.57       45.81      2.26 o 
  -4   7   5      213.73      211.61      4.21 o 
  -3   7   5       13.42       12.52      1.11 o 
  -2   7   5       12.26       13.19      0.98 o 
  -1   7   5      211.57      208.55      3.23 o 
   0   7   5       16.66       18.58      1.08 o 
   1   7   5        7.36        9.49      1.32 o 
   2   7   5        5.37        4.54      0.80 o 
   3   7   5        1.34        2.39      1.00 o 
   4   7   5        7.79        6.42      1.59 o 
   5   7   5        4.61        5.27      1.65 o 
   6   7   5        2.37       -0.78      1.44 o 
   7   7   5        0.14        3.75      1.78 o 
  -8   8   5        0.01       -0.76      0.98 o 
  -7   8   5       47.75       45.60      2.15 o 
  -6   8   5       16.12       17.49      1.72 o 
  -5   8   5       25.86       29.70      1.94 o 
  -4   8   5       43.57       39.88      2.35 o 
  -3   8   5        0.81        0.32      0.79 o 
  -2   8   5      173.41      165.55      3.09 o 
  -1   8   5      485.56      497.88      5.89 o 
   0   8   5      202.03      195.01      3.31 o 
   1   8   5       52.67       47.91      1.75 o 
   2   8   5      184.85      187.37      4.17 o 
   3   8   5       18.70       18.08      1.98 o 
   4   8   5        9.07        6.79      1.68 o 
   5   8   5      129.83      132.79      7.11 o 
   6   8   5       26.68       22.33      2.50 o 
   7   8   5       23.70       31.69      4.96 o 
  -8   9   5        5.69        6.27      1.84 o 
  -7   9   5       14.64       20.49      2.93 o 
  -6   9   5        9.57        8.32      1.44 o 
  -5   9   5       14.63       14.19      1.65 o 
  -4   9   5       55.36       53.16      2.45 o 
  -3   9   5       32.83       37.19      4.27 o 
  -2   9   5       21.04       19.61      1.58 o 
  -1   9   5      293.72      280.81      7.26 o 
   0   9   5       38.14       35.84      2.50 o 
   1   9   5      431.95      434.10      6.45 o 
   2   9   5        5.39        2.74      1.52 o 
   3   9   5        6.24        4.40      1.57 o 
   4   9   5       19.26       18.69      2.31 o 
   5   9   5       36.85       39.49      3.17 o 
   6   9   5        0.24        2.85      1.96 o 
  -7  10   5       34.70       25.06      4.11 o 
  -6  10   5       65.71       85.38      4.30 o 
  -5  10   5        2.52        2.89      2.71 o 
  -4  10   5        1.03        2.26      1.15 o 
  -3  10   5        0.91        0.01      1.68 o 
  -2  10   5        0.69        0.32      0.90 o 
  -1  10   5      114.77       96.60      3.04 o 
   0  10   5      165.06      148.43      6.63 o 
   1  10   5      278.07      277.02      6.68 o 
   2  10   5       58.45       58.25     10.19 o 
   3  10   5        3.60        3.48      1.68 o 
   4  10   5        7.09        6.90      1.91 o 
   5  10   5        8.84       12.76      5.05 o 
  -6  11   5       32.77       43.39      4.86 o 
  -5  11   5        0.00        1.12      1.45 o 
  -4  11   5        8.01       11.85      3.27 o 
  -3  11   5        2.58        3.57      1.44 o 
  -2  11   5       18.80       20.20      2.18 o 
  -1  11   5        3.76        6.44      1.52 o 
   0  11   5        2.56        1.50      1.68 o 
   1  11   5       29.20       35.86      4.49 o 
   2  11   5        7.98        9.90      4.02 o 
   3  11   5        2.10        4.53      1.65 o 
   4  11   5        6.32        4.91      1.78 o 
  -4  12   5       35.16       41.57      3.24 o 
  -3  12   5        3.91        3.54      1.52 o 
  -2  12   5        1.13        1.50      2.06 o 
  -1  12   5        0.25       -0.19      1.87 o 
   0  12   5       10.87       11.78      2.81 o 
   1  12   5       69.58       68.27      5.42 o 
   2  12   5        0.61        0.37      1.87 o 
 -10   0   6       27.50       31.61      4.30 o 
  -8   0   6      190.96      200.32      7.67 o 
  -6   0   6       43.93       46.76      3.18 o 
  -4   0   6       37.60       41.71      2.43 o 
  -2   0   6      741.32      755.96      8.28 o 
   0   0   6     1851.40     1812.83     32.82 o 
   2   0   6     2722.72     2805.71     17.52 o 
   4   0   6      110.66       90.85      2.25 o 
   6   0   6       34.75       25.00      6.27 o 
   8   0   6        3.19        4.68      2.43 o 
 -10   1   6       12.89       15.47      2.34 o 
  -9   1   6      159.72      157.56      8.14 o 
  -8   1   6       13.75       15.92      2.24 o 
  -7   1   6       91.18       83.89      3.31 o 
  -6   1   6       16.11       18.44      1.78 o 
  -5   1   6      164.40      158.73      3.70 o 
  -4   1   6      171.37      199.44      5.52 o 
  -3   1   6      847.39      874.63      9.58 o 
  -2   1   6     1113.53     1153.12      9.88 o 
  -1   1   6        0.59        1.79      0.65 o 
   0   1   6      131.96      136.47      1.94 o 
   1   1   6      198.74      202.55      2.47 o 
   2   1   6       21.14       27.25      0.83 o 
   3   1   6      277.42      267.14      2.37 o 
   4   1   6       92.61       85.22      1.39 o 
   5   1   6      774.01      745.57      6.44 o 
   6   1   6        5.21        4.21      1.11 o 
   7   1   6        2.09        0.85      1.10 o 
   8   1   6        0.29        0.75      1.45 o 
   9   1   6        0.04        2.43      2.24 o 
 -10   2   6        1.83        1.78      1.52 o 
  -9   2   6        0.09       -1.00      1.12 o 
  -8   2   6       53.58       60.77      4.86 o 
  -7   2   6      255.62      254.41     12.81 o 
  -6   2   6      342.09      318.38     17.96 o 
  -5   2   6       71.68       76.41      2.65 o 
  -4   2   6      126.07      149.54      3.37 o 
  -3   2   6      177.95      233.50      2.82 o 
  -2   2   6      102.58       99.16      1.43 o 
  -1   2   6      120.52      113.38      2.00 o 
   0   2   6        9.96       11.67      0.65 o 
   1   2   6      404.03      411.37      3.57 o 
   2   2   6      503.05      508.65      3.81 o 
   3   2   6       51.60       51.69      1.14 o 
   4   2   6       31.11       32.53      1.78 o 
   5   2   6      192.85      189.51      2.85 o 
   6   2   6       41.63       40.88      2.19 o 
   7   2   6        0.06       -0.88      1.04 o 
   8   2   6       16.87       15.15      3.18 o 
 -10   3   6        0.08       -1.54      1.48 o 
  -9   3   6       33.21       34.58      2.82 o 
  -8   3   6        3.31        2.06      1.19 o 
  -7   3   6        2.38       -0.34      0.93 o 
  -6   3   6      357.23      366.07      6.74 o 
  -5   3   6       86.73      106.27      3.17 o 
  -4   3   6      103.45      110.71      1.80 o 
  -3   3   6       56.00       44.89      1.08 o 
  -2   3   6      169.07      183.92      2.44 o 
  -1   3   6       92.78       80.86      1.49 o 
   0   3   6        0.09        0.03      0.32 o 
   1   3   6        0.28        0.42      0.27 o 
   2   3   6       67.71       74.86      1.38 o 
   3   3   6       12.29       14.31      0.70 o 
   4   3   6       27.93       30.91      1.41 o 
   5   3   6       30.41       33.36      1.33 o 
   6   3   6       12.00       11.34      0.98 o 
   7   3   6        3.70        3.07      2.24 o 
   8   3   6       50.71       47.91      6.17 o 
 -10   4   6       38.15       28.80      4.30 o 
  -9   4   6        0.93        0.07      1.21 o 
  -8   4   6       21.77       20.25      2.24 o 
  -7   4   6        4.99        5.27      1.44 o 
  -6   4   6        4.17        2.83      0.76 o 
  -5   4   6      132.43      137.69      2.93 o 
  -4   4   6        0.80        0.39      0.39 o 
  -3   4   6      138.09      137.56      2.30 o 
  -2   4   6      514.96      534.45      5.67 o 
  -1   4   6     2246.01     2373.68     26.13 o 
   0   4   6      174.29      167.77      2.33 o 
   1   4   6      205.62      193.31      2.65 o 
   2   4   6       38.97       49.25      1.44 o 
   3   4   6      227.63      239.16      4.16 o 
   4   4   6        1.05        0.66      0.85 o 
   5   4   6       79.04       78.29      2.77 o 
   6   4   6        3.18        4.29      0.91 o 
   7   4   6        0.02        1.37      0.92 o 
   8   4   6       10.02       13.27      5.14 o 
  -9   5   6        0.03       -0.29      1.38 o 
  -8   5   6       18.49       21.01      2.25 o 
  -7   5   6      125.62      123.36      4.12 o 
  -6   5   6       42.12       34.89      1.82 o 
  -5   5   6      565.65      538.71      5.85 o 
  -4   5   6      226.81      221.92      3.23 o 
  -3   5   6       30.46       32.62      1.27 o 
  -2   5   6      203.74      198.41      2.86 o 
  -1   5   6       94.51       95.75      2.29 o 
   0   5   6      253.20      260.52      3.29 o 
   1   5   6      308.57      338.57      4.64 o 
   2   5   6       11.41       10.94      0.86 o 
   3   5   6       15.90       13.87      1.33 o 
   4   5   6       85.84       90.28      3.72 o 
   5   5   6       57.27       56.47      2.96 o 
   6   5   6       10.23        9.56      1.84 o 
   7   5   6        1.04        1.20      1.05 o 
   8   5   6        0.07        0.09      1.57 o 
  -9   6   6        0.24        1.01      1.52 o 
  -8   6   6        0.04       -0.07      0.99 o 
  -7   6   6      195.76      175.41      3.61 o 
  -6   6   6       40.65       37.98      2.21 o 
  -5   6   6       39.69       42.33      2.05 o 
  -4   6   6      813.23      779.41      8.99 o 
  -3   6   6       73.72       85.23      2.03 o 
  -2   6   6       24.09       23.14      1.15 o 
  -1   6   6       18.34       21.74      1.09 o 
   0   6   6       64.46       76.37      1.84 o 
   1   6   6       19.98       19.11      1.06 o 
   2   6   6       92.51       84.27      2.59 o 
   3   6   6        5.73       10.66      1.30 o 
   4   6   6        8.55        9.73      1.40 o 
   5   6   6        9.79        9.72      1.46 o 
   6   6   6       28.10       25.46      3.46 o 
   7   6   6        0.01       -0.24      1.09 o 
  -9   7   6       16.24       22.23      2.77 o 
  -8   7   6        0.16       -0.09      0.89 o 
  -7   7   6        3.60        3.05      0.97 o 
  -6   7   6       17.53       22.30      1.51 o 
  -5   7   6      806.03      764.46      9.46 o 
  -4   7   6      279.87      276.50      4.98 o 
  -3   7   6        7.59        6.83      0.86 o 
  -2   7   6       25.85       27.88      1.35 o 
  -1   7   6       15.85       19.01      1.12 o 
   0   7   6       83.02       81.67      2.03 o 
   1   7   6       27.09       22.72      2.09 o 
   2   7   6       17.50       17.59      2.20 o 
   3   7   6       79.58       86.92      3.94 o 
   4   7   6       18.88       21.86      1.83 o 
   5   7   6        0.82       -1.11      1.59 o 
   6   7   6        2.45        1.83      1.65 o 
   7   7   6      152.13      157.94      6.92 o 
  -8   8   6        0.40       -0.61      1.24 o 
  -7   8   6       65.23       60.66      2.39 o 
  -6   8   6      103.48      100.04      3.42 o 
  -5   8   6      132.59      130.99      3.70 o 
  -4   8   6       89.71       73.87      3.79 o 
  -3   8   6       34.38       30.89      1.50 o 
  -2   8   6       29.12       27.89      2.09 o 
  -1   8   6       11.49       11.84      2.66 o 
   0   8   6       30.97       40.92      2.05 o 
   1   8   6        0.42        2.81      1.28 o 
   2   8   6        4.48        4.61      1.15 o 
   3   8   6       41.33       43.07      2.30 o 
   4   8   6       17.26       15.62      2.18 o 
   5   8   6       14.66       15.66      2.62 o 
   6   8   6       66.12       74.34      4.16 o 
  -8   9   6       18.75       22.08      2.11 o 
  -7   9   6        1.26        0.57      1.00 o 
  -6   9   6        1.06        0.40      1.07 o 
  -5   9   6       25.65       24.85      1.94 o 
  -4   9   6        4.38        3.37      1.08 o 
  -3   9   6        5.50        6.54      1.18 o 
  -2   9   6        2.27        1.73      0.80 o 
  -1   9   6        5.32        8.06      1.22 o 
   0   9   6      229.47      233.30      5.05 o 
   1   9   6      919.81      893.93     10.54 o 
   2   9   6      126.44      118.65      4.36 o 
   3   9   6        1.72        2.53      1.52 o 
   4   9   6        5.95        3.97      1.96 o 
   5   9   6        0.01       -1.95      1.38 o 
   6   9   6        0.98        0.27      1.52 o 
  -7  10   6        0.02        2.62      2.43 o 
  -6  10   6       71.22       79.50      3.34 o 
  -5  10   6       32.21       28.83      2.16 o 
  -4  10   6        0.00        0.64      1.00 o 
  -3  10   6       84.20       87.73      4.41 o 
  -2  10   6       81.63       81.82      3.77 o 
  -1  10   6       34.89       28.19      2.38 o 
   0  10   6       65.46       53.89      3.17 o 
   1  10   6       71.80       74.70      5.14 o 
   2  10   6       20.25       26.28      2.44 o 
   3  10   6      103.85      110.77      4.56 o 
   4  10   6        8.60       13.31      2.52 o 
   5  10   6        0.27        0.97      1.65 o 
  -6  11   6        5.88        6.17      2.81 o 
  -5  11   6       14.83       17.68      2.31 o 
  -4  11   6        4.75        9.62      1.91 o 
  -3  11   6       10.00       10.29      2.62 o 
  -2  11   6       20.54       17.92      2.25 o 
  -1  11   6       36.96       28.98      2.58 o 
   0  11   6        1.86        1.51      1.38 o 
   1  11   6        2.74        4.39      1.65 o 
   2  11   6        0.62        1.50      1.52 o 
   3  11   6       33.03       34.19      2.91 o 
   4  11   6       14.90       16.27      3.55 o 
  -3  12   6        9.09       12.53      3.18 o 
  -2  12   6        0.93        2.43      2.06 o 
  -1  12   6       20.62       18.14      3.37 o 
   0  12   6       22.14       23.19      3.74 o 
   1  12   6       14.64       12.34      2.99 o 
  -9   0   7      149.39      148.32      7.11 o 
  -7   0   7        3.04        2.99      1.68 o 
  -5   0   7      401.60      412.42      9.16 o 
  -3   0   7       20.33       19.57      1.17 o 
  -1   0   7     2293.53     2300.53     21.46 o 
   1   0   7      447.48      450.61      4.64 o 
   3   0   7       66.50       69.39      2.56 o 
   5   0   7       58.72       58.92      4.30 o 
   7   0   7        1.21        0.94      2.06 o 
 -10   1   7        0.11       -0.35      1.35 o 
  -9   1   7      219.61      225.16     20.67 o 
  -8   1   7        0.85        1.08      1.87 o 
  -7   1   7        5.91        5.93      1.30 o 
  -6   1   7       50.61       54.31      2.44 o 
  -5   1   7       69.75       59.08      2.25 o 
  -4   1   7      114.93      142.77      3.74 o 
  -3   1   7      258.35      268.88      4.43 o 
  -2   1   7        0.00        1.02      0.97 o 
  -1   1   7      236.37      260.84      3.45 o 
   0   1   7        9.05        8.15      0.60 o 
   1   1   7        2.48        3.34      0.34 o 
   2   1   7       27.95       29.11      1.01 o 
   3   1   7       16.96       18.12      0.70 o 
   4   1   7      103.94       98.10      1.76 o 
   5   1   7      325.76      308.31      4.32 o 
   6   1   7        1.98        1.88      1.59 o 
   7   1   7        6.94        9.79      1.85 o 
   8   1   7        0.08        0.51      1.52 o 
 -10   2   7       26.55       24.34      2.71 o 
  -9   2   7       64.13       67.22      3.64 o 
  -8   2   7       15.40       16.53      1.91 o 
  -7   2   7      534.73      514.81     28.52 o 
  -6   2   7      915.78      862.27     40.68 o 
  -5   2   7       47.96       46.26      2.18 o 
  -4   2   7      374.10      397.96      8.39 o 
  -3   2   7     1309.79     1463.57     18.01 o 
  -2   2   7        5.94        4.41      0.44 o 
  -1   2   7      142.57      154.05      1.71 o 
   0   2   7       63.65       53.21      1.25 o 
   1   2   7       75.80       67.11      1.48 o 
   2   2   7        9.74        9.22      0.75 o 
   3   2   7       16.99       18.08      1.02 o 
   4   2   7       19.57       19.81      1.03 o 
   5   2   7      127.17      122.42      3.75 o 
   6   2   7        0.02       -0.63      0.90 o 
   7   2   7       33.64       34.83      2.90 o 
   8   2   7        0.60        2.52      1.59 o 
 -10   3   7       21.42       26.03      2.79 o 
  -9   3   7       67.93       65.89      3.54 o 
  -8   3   7       39.04       42.08      2.77 o 
  -7   3   7        7.07        4.30      2.43 o 
  -6   3   7      393.37      394.86      7.07 o 
  -5   3   7       73.49       70.51      2.56 o 
  -4   3   7       72.15       67.64      1.68 o 
  -3   3   7      608.79      582.77      5.43 o 
  -2   3   7       36.13       39.54      0.85 o 
  -1   3   7      445.05      474.37      3.25 o 
   0   3   7      301.62      306.41      3.29 o 
   1   3   7       13.73       15.37      1.11 o 
   2   3   7      142.62      151.27      4.54 o 
   3   3   7        4.29        4.77      0.60 o 
   4   3   7        9.57       11.29      1.04 o 
   5   3   7        0.55        0.79      0.68 o 
   6   3   7       17.18       18.13      1.17 o 
   7   3   7       13.15        9.73      2.62 o 
   8   3   7        1.88        1.68      2.24 o 
 -10   4   7       42.09       37.78      4.86 o 
  -9   4   7        0.33        1.75      1.21 o 
  -8   4   7        2.23        2.03      1.35 o 
  -7   4   7        7.39        7.61      1.52 o 
  -6   4   7        7.89       10.97      1.57 o 
  -5   4   7      177.35      166.97      2.90 o 
  -4   4   7      166.73      180.09      2.45 o 
  -3   4   7        3.23        4.13      0.50 o 
  -2   4   7      151.59      157.86      2.48 o 
  -1   4   7      693.65      735.01     15.60 o 
   0   4   7        8.80        7.96      0.61 o 
   1   4   7        4.50        3.50      0.74 o 
   2   4   7       86.55       92.77      3.48 o 
   3   4   7      445.46      448.80      6.13 o 
   4   4   7        1.40        3.20      1.00 o 
   5   4   7        0.00        0.36      0.93 o 
   6   4   7        1.26        0.49      0.76 o 
   7   4   7        2.29        1.45      1.02 o 
   8   4   7        0.43        1.50      2.06 o 
  -9   5   7        0.04       -1.82      1.21 o 
  -8   5   7       11.88       11.69      1.89 o 
  -7   5   7      104.79      108.67      5.80 o 
  -6   5   7        1.07        2.41      0.73 o 
  -5   5   7        5.84        4.53      0.81 o 
  -4   5   7       10.89       12.21      1.03 o 
  -3   5   7       86.20       87.22      2.27 o 
  -2   5   7      202.06      183.90      2.84 o 
  -1   5   7        9.04        8.80      0.71 o 
   0   5   7       19.67       18.28      1.25 o 
   1   5   7      883.66      868.50     13.86 o 
   2   5   7        7.70        9.66      1.14 o 
   3   5   7       12.65       17.82      2.35 o 
   4   5   7        2.17        0.85      1.08 o 
   5   5   7        5.76        8.02      1.36 o 
   6   5   7        0.00       -0.57      1.00 o 
   7   5   7       22.73       21.88      1.92 o 
  -9   6   7        3.19        2.78      1.75 o 
  -8   6   7        2.90        2.96      1.20 o 
  -7   6   7       15.66        9.85      1.21 o 
  -6   6   7       14.87       16.95      1.29 o 
  -5   6   7        1.32        0.21      0.68 o 
  -4   6   7       49.61       45.26      2.03 o 
  -3   6   7      373.56      354.21      4.39 o 
  -2   6   7      414.82      405.69      5.91 o 
  -1   6   7       19.37       18.28      1.04 o 
   0   6   7       13.75       13.70      1.53 o 
   1   6   7      239.86      230.13      4.20 o 
   2   6   7        0.76       -0.57      0.74 o 
   3   6   7        5.77        5.49      1.34 o 
   4   6   7       17.65       17.40      1.64 o 
   5   6   7       20.47       24.06      1.92 o 
   6   6   7       97.54      100.65      4.42 o 
   7   6   7       17.48       18.13      1.92 o 
  -9   7   7       21.67       26.18      2.84 o 
  -8   7   7        1.12        1.51      0.91 o 
  -7   7   7        2.99        2.29      0.94 o 
  -6   7   7        7.76        5.00      1.00 o 
  -5   7   7       88.62      126.06      4.45 o 
  -4   7   7      515.27      492.09      7.03 o 
  -3   7   7      149.77      147.54      3.46 o 
  -2   7   7       61.53       61.74      1.90 o 
  -1   7   7        1.83        3.02      0.85 o 
   0   7   7       63.49       67.71      2.37 o 
   1   7   7      183.22      181.91      3.95 o 
   2   7   7        7.72        8.93      1.44 o 
   3   7   7        0.56        1.71      1.03 o 
   4   7   7        0.32        0.89      1.11 o 
   5   7   7        1.44        0.25      1.11 o 
   6   7   7        2.38        1.83      1.87 o 
   7   7   7       10.68       10.79      1.91 o 
  -8   8   7        0.06        1.40      1.00 o 
  -7   8   7        3.55        3.06      1.33 o 
  -6   8   7      134.33      123.41      3.77 o 
  -5   8   7        6.57        7.35      1.33 o 
  -4   8   7      278.71      243.80      4.92 o 
  -3   8   7       17.16       18.81      1.30 o 
  -2   8   7        5.65        6.41      1.11 o 
  -1   8   7       84.43       87.36      2.73 o 
   0   8   7      208.19      216.43      7.63 o 
   1   8   7        3.08        4.78      1.11 o 
   2   8   7        1.60        2.34      1.11 o 
   3   8   7       27.16       25.17      1.98 o 
   4   8   7        2.96        7.10      2.60 o 
   5   8   7        2.35        4.02      3.37 o 
   6   8   7       26.51       27.52      2.84 o 
  -7   9   7        0.35       -0.28      0.89 o 
  -6   9   7       24.56       23.33      2.90 o 
  -5   9   7        1.61        2.00      1.19 o 
  -4   9   7      156.61      162.43      6.51 o 
  -3   9   7       55.01       53.55      3.11 o 
  -2   9   7      193.21      187.74      4.22 o 
  -1   9   7        6.56        5.17      1.20 o 
   0   9   7        6.06        8.70      1.57 o 
   1   9   7       14.29       20.50      1.72 o 
   2   9   7        0.46        2.18      1.19 o 
   3   9   7        0.00        0.56      1.15 o 
   4   9   7       27.42       23.86      4.77 o 
   5   9   7        2.74        1.95      1.57 o 
  -7  10   7       11.51       10.11      1.73 o 
  -6  10   7       17.17       20.79      2.05 o 
  -5  10   7        0.23        1.74      1.14 o 
  -4  10   7        0.96       -0.74      1.21 o 
  -3  10   7        0.87        2.45      1.30 o 
  -2  10   7        0.16       -0.02      0.93 o 
  -1  10   7       10.92       10.31      1.47 o 
   0  10   7       30.95       30.54      2.09 o 
   1  10   7       89.06       84.22      3.17 o 
   2  10   7       12.80       15.25      2.90 o 
   3  10   7      195.10      190.79      6.08 o 
   4  10   7        6.03       10.27      2.52 o 
  -5  11   7       27.14       38.34      4.68 o 
  -4  11   7        0.78        2.23      1.48 o 
  -3  11   7        0.15       -1.24      1.10 o 
  -2  11   7        7.07        4.93      1.57 o 
  -1  11   7        0.02       -0.22      1.21 o 
   0  11   7        5.78        6.01      1.78 o 
   1  11   7        3.55        3.32      1.52 o 
   2  11   7        3.25        3.14      1.65 o 
   3  11   7       18.05       18.08      5.05 o 
  -2  12   7       12.98       14.59      3.18 o 
  -1  12   7       27.65       27.31      3.93 o 
   0  12   7        1.44        1.50      2.06 o 
   1  12   7        0.01       -1.89      1.87 o 
   2  12   7       15.97       29.55      4.30 o 
 -10   0   8        1.00        2.24      2.43 o 
  -8   0   8      258.63      274.76      9.16 o 
  -6   0   8       76.22       80.61      4.11 o 
  -4   0   8        1.79        2.24      0.94 o 
  -2   0   8     2947.62     3222.34     29.73 o 
   0   0   8     1902.03     1923.64     18.99 o 
   2   0   8       63.07       70.37      2.58 o 
   4   0   8     1206.52     1144.89     13.90 o 
   6   0   8        1.33        1.68      1.87 o 
   8   0   8        0.04        1.50      2.24 o 
 -10   1   8        6.37        7.26      1.97 o 
  -9   1   8        2.18        1.89      1.44 o 
  -8   1   8        7.61        5.70      2.34 o 
  -7   1   8      909.12      916.14     16.18 o 
  -6   1   8        8.12        7.74      1.25 o 
  -5   1   8        2.24        2.15      0.79 o 
  -4   1   8        3.55        2.66      0.63 o 
  -3   1   8      102.06      115.78      1.98 o 
  -2   1   8        5.52        8.73      0.84 o 
  -1   1   8     2046.54     2159.57     17.36 o 
   0   1   8       17.95       15.08      1.30 o 
   1   1   8      812.54      788.63      7.88 o 
   2   1   8      359.58      354.31      3.59 o 
   3   1   8       26.64       27.19      1.25 o 
   4   1   8      418.16      419.24      5.64 o 
   5   1   8        3.32        4.01      1.07 o 
   6   1   8       58.11       57.30      3.24 o 
   7   1   8        4.35       -0.19      1.96 o 
   8   1   8        1.47        1.87      1.72 o 
 -10   2   8        3.35        3.34      1.70 o 
  -9   2   8      106.87      108.70      4.43 o 
  -8   2   8       45.01       49.75      4.68 o 
  -7   2   8      726.62      705.96     23.10 o 
  -6   2   8      181.82      200.74     11.97 o 
  -5   2   8       28.66       39.69      4.49 o 
  -4   2   8       12.47        8.38      0.92 o 
  -3   2   8      583.33      638.46      8.71 o 
  -2   2   8        0.97        1.21      0.35 o 
  -1   2   8        0.89        2.79      0.45 o 
   0   2   8        9.58       10.02      0.68 o 
   1   2   8        0.38        0.63      0.55 o 
   2   2   8       31.31       34.05      1.12 o 
   3   2   8        4.42        2.34      0.62 o 
   4   2   8       29.93       29.49      1.42 o 
   5   2   8       11.07        9.66      1.27 o 
   6   2   8       64.20       56.28      4.11 o 
   7   2   8       60.25       67.35      3.84 o 
   8   2   8        2.19        5.42      2.62 o 
 -10   3   8       33.99       34.13      5.14 o 
  -9   3   8       70.16       63.76      3.50 o 
  -8   3   8      270.03      249.95     11.13 o 
  -7   3   8       39.67       40.19      4.77 o 
  -6   3   8      151.55      138.44      5.42 o 
  -5   3   8      658.66      603.02      6.12 o 
  -4   3   8      706.50      735.52      8.48 o 
  -3   3   8      252.11      264.22      4.82 o 
  -2   3   8      436.13      427.97      5.12 o 
  -1   3   8        0.49        0.66      0.40 o 
   0   3   8       39.58       39.12      1.16 o 
   1   3   8        4.12        2.85      0.53 o 
   2   3   8       15.55       18.52      1.26 o 
   3   3   8       18.68       23.21      2.19 o 
   4   3   8        0.43        1.77      0.93 o 
   5   3   8       30.06       35.42      2.47 o 
   6   3   8        0.94        1.31      2.24 o 
   7   3   8        0.19       -0.75      1.87 o 
   8   3   8        2.69       -1.31      2.06 o 
 -10   4   8        0.18       -3.74      2.62 o 
  -9   4   8       46.54       49.98      5.61 o 
  -8   4   8       19.05       16.76      2.24 o 
  -7   4   8       11.04       13.61      1.85 o 
  -6   4   8        0.36       -0.41      0.79 o 
  -5   4   8        0.63        1.44      0.79 o 
  -4   4   8      207.21      217.83      2.87 o 
  -3   4   8        0.05        0.16      0.42 o 
  -2   4   8      385.02      366.83      3.36 o 
  -1   4   8       14.17       16.77      1.15 o 
   0   4   8      745.78      703.98     18.29 o 
   1   4   8        2.49        2.99      0.74 o 
   2   4   8       40.78       40.77      1.81 o 
   3   4   8       62.19       64.64      2.32 o 
   4   4   8        3.57        3.41      1.11 o 
   5   4   8        8.27        7.44      1.66 o 
   6   4   8       15.49       13.40      2.05 o 
   7   4   8        0.03       -0.19      2.06 o 
  -9   5   8        6.63        2.66      2.81 o 
  -8   5   8        0.01       -1.73      1.87 o 
  -7   5   8       28.01       27.77      2.84 o 
  -6   5   8        1.83        1.28      0.73 o 
  -5   5   8       26.40       24.54      2.27 o 
  -4   5   8       73.27       69.41      1.65 o 
  -3   5   8       84.75       86.84      2.03 o 
  -2   5   8      210.55      205.28      3.95 o 
  -1   5   8      121.91      109.11      2.85 o 
   0   5   8      122.01      112.72      2.75 o 
   1   5   8      147.04      153.46      3.42 o 
   2   5   8      109.14      125.90      3.18 o 
   3   5   8        0.99        0.89      0.90 o 
   4   5   8        1.30        2.44      1.04 o 
   5   5   8        4.28        4.80      1.26 o 
   6   5   8        0.52        1.60      1.31 o 
   7   5   8        0.76        0.00      2.06 o 
  -9   6   8        8.31        3.45      1.36 o 
  -8   6   8       25.32       24.10      2.05 o 
  -7   6   8        2.19        2.64      0.90 o 
  -6   6   8        0.00       -0.51      0.72 o 
  -5   6   8      104.84      105.67      2.52 o 
  -4   6   8       61.86       66.29      1.95 o 
  -3   6   8     1670.99     1568.72     12.37 o 
  -2   6   8      532.66      509.29      6.70 o 
  -1   6   8       26.80       29.85      1.61 o 
   0   6   8       10.48        8.80      1.28 o 
   1   6   8       32.30       30.02      1.75 o 
   2   6   8        3.05        4.81      1.12 o 
   3   6   8        5.28        3.54      1.19 o 
   4   6   8       15.10       17.70      1.68 o 
   5   6   8        1.14        0.33      1.14 o 
   6   6   8        6.69        7.25      1.53 o 
   7   6   8        1.86        1.87      2.24 o 
  -8   7   8        1.89        1.73      1.22 o 
  -7   7   8       20.94       23.28      1.61 o 
  -6   7   8        7.11       10.30      1.17 o 
  -5   7   8      630.82      557.24      6.45 o 
  -4   7   8       19.66       20.78      1.69 o 
  -3   7   8       27.31       27.86      1.68 o 
  -2   7   8       56.67       56.11      2.26 o 
  -1   7   8        0.60        1.02      0.79 o 
   0   7   8       49.80       50.43      2.21 o 
   1   7   8        4.79        4.22      1.07 o 
   2   7   8        4.09        4.77      1.09 o 
   3   7   8        5.19        7.50      1.68 o 
   4   7   8        0.22        1.18      1.15 o 
   5   7   8        6.15        7.71      1.53 o 
   6   7   8        0.01        0.98      1.38 o 
  -8   8   8        6.40        6.38      1.47 o 
  -7   8   8        2.54        2.21      1.02 o 
  -6   8   8       29.85       29.86      1.73 o 
  -5   8   8      156.25      153.05      4.13 o 
  -4   8   8       25.15       27.06      2.44 o 
  -3   8   8       34.43       25.03      2.02 o 
  -2   8   8       42.85       46.72      2.50 o 
  -1   8   8        9.22        8.02      1.18 o 
   0   8   8       37.85       36.98      2.05 o 
   1   8   8       10.18        9.33      1.36 o 
   2   8   8       61.47       67.00      3.14 o 
   3   8   8      156.59      151.73      4.13 o 
   4   8   8       48.75       52.74      2.70 o 
   5   8   8        4.92        4.70      2.34 o 
   6   8   8       13.91       17.02      4.30 o 
  -7   9   8        1.60        0.69      0.98 o 
  -6   9   8       25.91       23.98      2.65 o 
  -5   9   8       32.94       30.91      4.21 o 
  -4   9   8       23.65       20.01      3.37 o 
  -3   9   8        9.84       12.41      1.97 o 
  -2   9   8      112.80      102.27      3.23 o 
  -1   9   8       31.33       33.92      2.05 o 
   0   9   8      137.75      129.29      3.63 o 
   1   9   8       14.38       13.31      1.57 o 
   2   9   8      269.62      276.80      5.65 o 
   3   9   8       26.22       31.21      2.29 o 
   4   9   8        9.33       15.88      3.09 o 
   5   9   8        0.34        2.39      1.87 o 
  -6  10   8       17.01       15.15      2.38 o 
  -5  10   8       48.28       41.54      3.24 o 
  -4  10   8       10.81       14.63      2.25 o 
  -3  10   8        7.74        7.22      1.78 o 
  -2  10   8        0.21       -0.35      1.00 o 
  -1  10   8       37.32       35.39      2.19 o 
   0  10   8        4.17        1.83      1.14 o 
   1  10   8       64.71       54.83      2.86 o 
   2  10   8       22.08       21.98      2.04 o 
   3  10   8       60.55       73.40      4.02 o 
   4  10   8        8.29       13.18      2.31 o 
  -5  11   8       37.15       43.58      4.86 o 
  -4  11   8       10.60       11.41      4.49 o 
  -3  11   8        2.36        2.57      1.48 o 
  -2  11   8        0.47        2.87      1.62 o 
  -1  11   8        0.89        2.55      1.44 o 
   0  11   8        0.36       -0.23      1.25 o 
   1  11   8        1.42        1.71      1.35 o 
   2  11   8        0.40        1.14      1.57 o 
   3  11   8        4.64        2.43      2.43 o 
  -2  12   8       13.27       14.78      3.18 o 
  -1  12   8        8.20        6.51      1.84 o 
   0  12   8        5.06        6.92      2.81 o 
   1  12   8        1.21       -0.56      2.62 o 
  -9   0   9      109.60      110.91      6.36 o 
  -7   0   9      978.10     1031.51     19.64 o 
  -5   0   9       50.26       49.94      2.99 o 
  -3   0   9        0.00        0.23      0.56 o 
  -1   0   9        0.69        2.58      0.50 o 
   1   0   9      875.68      873.40     10.98 o 
   3   0   9       86.91       73.39      2.82 o 
   5   0   9        8.62        4.68      2.24 o 
   7   0   9       14.88       13.47      2.99 o 
 -10   1   9        1.27        1.50      1.45 o 
  -9   1   9       19.03       21.36      2.37 o 
  -8   1   9      104.29      104.82      4.03 o 
  -7   1   9       59.52       66.56      5.05 o 
  -6   1   9      361.75      348.08      8.98 o 
  -5   1   9       72.72       79.47      2.29 o 
  -4   1   9      311.59      306.17      3.80 o 
  -3   1   9       13.03       11.75      1.03 o 
  -2   1   9       73.39       84.58      1.42 o 
  -1   1   9      289.63      318.25      3.56 o 
   0   1   9       72.35       93.19      1.73 o 
   1   1   9       27.42       21.70      1.10 o 
   2   1   9      112.77      119.66      3.07 o 
   3   1   9       16.56       16.71      1.09 o 
   4   1   9       26.05       26.00      1.41 o 
   5   1   9        0.02        2.00      1.25 o 
   6   1   9      161.68      163.19      5.36 o 
   7   1   9        0.31       -0.84      1.45 o 
 -10   2   9        5.11        4.30      1.87 o 
  -9   2   9       42.96       39.33      2.90 o 
  -8   2   9        3.61        4.22      1.44 o 
  -7   2   9        0.26        1.02      0.82 o 
  -6   2   9      191.93      201.71     10.66 o 
  -5   2   9      319.26      315.03      4.93 o 
  -4   2   9       32.14       39.63      1.34 o 
  -3   2   9       10.98        7.86      0.63 o 
  -2   2   9      141.41      167.56      2.87 o 
  -1   2   9        1.21       -0.07      0.43 o 
   0   2   9      363.92      352.35      4.13 o 
   1   2   9        0.08       -0.43      0.65 o 
   2   2   9      167.63      168.35      2.85 o 
   3   2   9       82.82       83.96      2.13 o 
   4   2   9       22.89       25.19      2.28 o 
   5   2   9       10.76       10.67      1.36 o 
   6   2   9       11.51       16.09      3.18 o 
   7   2   9       28.12       33.29      4.30 o 
 -10   3   9        1.34       -2.24      2.24 o 
  -9   3   9        8.92        9.05      1.84 o 
  -8   3   9       12.22       16.13      1.61 o 
  -7   3   9       50.08       40.66      2.50 o 
  -6   3   9       24.79       31.81      1.83 o 
  -5   3   9      308.04      298.45      4.02 o 
  -4   3   9      242.15      218.58      3.21 o 
  -3   3   9        1.14        1.38      0.44 o 
  -2   3   9       77.51       67.92      2.36 o 
  -1   3   9       54.22       49.98      1.76 o 
   0   3   9        4.79        6.08      0.81 o 
   1   3   9       14.11       13.95      1.09 o 
   2   3   9       12.95       13.16      1.13 o 
   3   3   9       18.14       17.65      1.35 o 
   4   3   9        1.14        1.35      1.25 o 
   5   3   9       17.89       20.93      5.14 o 
   6   3   9        0.00        0.75      2.24 o 
   7   3   9       16.88       15.52      3.55 o 
 -10   4   9       25.05       20.20      4.30 o 
  -9   4   9       20.06       14.07      3.65 o 
  -8   4   9       32.44       36.34      2.77 o 
  -7   4   9       50.00       53.39      2.47 o 
  -6   4   9        6.90        6.67      1.19 o 
  -5   4   9       59.74       55.65      1.80 o 
  -4   4   9        2.10        0.10      0.86 o 
  -3   4   9      265.94      260.27      4.30 o 
  -2   4   9       38.80       43.60      1.80 o 
  -1   4   9       73.81       69.43      2.43 o 
   0   4   9      434.90      431.48      6.53 o 
   1   4   9      109.65      107.43      2.69 o 
   2   4   9      295.21      297.47      4.82 o 
   3   4   9        0.00       -0.67      0.83 o 
   4   4   9       29.79       30.77      8.32 o 
   5   4   9        0.28       -0.09      1.30 o 
   6   4   9        4.96        3.82      1.62 o 
   7   4   9        0.09        1.68      2.43 o 
  -9   5   9        0.42       -0.67      1.13 o 
  -8   5   9        0.02       -1.05      1.00 o 
  -7   5   9       32.26       35.10      2.18 o 
  -6   5   9       78.49       73.67      2.73 o 
  -5   5   9       81.48       77.26      2.10 o 
  -4   5   9      131.43      122.33      2.75 o 
  -3   5   9       10.64       12.78      1.35 o 
  -2   5   9        2.00        2.03      0.76 o 
  -1   5   9      596.33      581.54      7.18 o 
   0   5   9      242.80      237.04      4.21 o 
   1   5   9       10.45       11.14      1.22 o 
   2   5   9        7.01        8.05      1.18 o 
   3   5   9       10.54       12.67      1.84 o 
   4   5   9        5.99        4.66      1.24 o 
   5   5   9        2.68        0.05      1.25 o 
   6   5   9        0.19        0.82      1.52 o 
   7   5   9        1.83       -1.31      2.06 o 
  -9   6   9       33.32       32.44      3.11 o 
  -8   6   9       12.27       13.63      1.76 o 
  -7   6   9        1.75        0.74      1.03 o 
  -6   6   9      183.06      162.04      3.85 o 
  -5   6   9        0.08        0.05      0.70 o 
  -4   6   9       10.71        7.37      1.43 o 
  -3   6   9      261.27      271.58      4.74 o 
  -2   6   9       38.75       34.09      1.81 o 
  -1   6   9       13.25       10.91      1.60 o 
   0   6   9        3.68        2.12      1.31 o 
   1   6   9        0.77        1.90      0.92 o 
   2   6   9        1.35        0.62      1.78 o 
   3   6   9       31.30       29.04      1.92 o 
   4   6   9        0.60        1.28      1.03 o 
   5   6   9       18.46       14.03      2.24 o 
   6   6   9        0.16        1.12      1.59 o 
  -8   7   9       12.58       12.44      1.83 o 
  -7   7   9        2.54        2.20      0.92 o 
  -6   7   9       13.23       13.97      1.50 o 
  -5   7   9        0.32        1.16      1.17 o 
  -4   7   9      548.15      537.47     20.29 o 
  -3   7   9      318.18      330.48      7.76 o 
  -2   7   9        0.54        0.70      0.85 o 
  -1   7   9       31.34       32.62      2.05 o 
   0   7   9        0.38        1.24      0.88 o 
   1   7   9        1.38        1.64      0.96 o 
   2   7   9        1.99        1.09      1.04 o 
   3   7   9        3.50        1.93      1.11 o 
   4   7   9       10.02       10.70      1.53 o 
   5   7   9       11.08       11.17      1.72 o 
   6   7   9        4.37        8.69      2.62 o 
  -8   8   9       16.64       14.96      3.37 o 
  -7   8   9        1.23       -0.90      1.21 o 
  -6   8   9        2.16        2.00      1.35 o 
  -5   8   9       44.42       38.43      2.84 o 
  -4   8   9      120.10      110.10      4.36 o 
  -3   8   9       61.73       46.54      2.30 o 
  -2   8   9        1.53        1.31      0.90 o 
  -1   8   9        0.45        0.49      0.84 o 
   0   8   9        0.54        0.70      1.14 o 
   1   8   9        1.57        1.15      1.02 o 
   2   8   9       16.65       19.04      2.50 o 
   3   8   9       10.80       11.21      1.57 o 
   4   8   9       11.77        9.70      1.98 o 
   5   8   9        0.07        0.84      2.09 o 
  -7   9   9       13.79       11.97      3.18 o 
  -6   9   9        1.50        2.80      2.62 o 
  -5   9   9       14.02       11.74      2.10 o 
  -4   9   9        0.69        1.50      1.32 o 
  -3   9   9       35.28       37.84      2.90 o 
  -2   9   9        2.29        1.88      1.24 o 
  -1   9   9        6.65        5.33      1.18 o 
   0   9   9        6.83        7.49      1.35 o 
   1   9   9       11.82       13.39      1.65 o 
   2   9   9      265.02      250.80      5.47 o 
   3   9   9       20.73       23.09      2.05 o 
   4   9   9        0.18        2.35      1.61 o 
  -6  10   9       17.28       19.83      3.74 o 
  -5  10   9       70.65       75.97      4.16 o 
  -4  10   9        9.98        8.73      1.97 o 
  -3  10   9        2.56        0.04      1.17 o 
  -2  10   9        3.32        3.90      1.29 o 
  -1  10   9       65.72       69.17      2.94 o 
   0  10   9       43.91       41.97      2.48 o 
   1  10   9        3.87        1.88      1.29 o 
   2  10   9        7.40        5.35      1.52 o 
   3  10   9       12.07       14.23      1.92 o 
  -5  11   9       21.30       16.27      3.74 o 
  -4  11   9        2.39        3.93      1.72 o 
  -3  11   9        4.70        5.20      1.75 o 
  -2  11   9        9.79       14.09      2.24 o 
  -1  11   9        2.53        1.98      1.20 o 
   0  11   9       24.82       19.22      1.97 o 
   1  11   9       15.07       14.83      1.89 o 
   2  11   9       12.83       13.79      2.38 o 
  -1  12   9        0.10        6.73      2.99 o 
 -10   0  10       50.23       55.18      5.05 o 
  -8   0  10      156.16      155.43      6.73 o 
  -6   0  10       33.38       35.54      2.99 o 
  -4   0  10      101.83      100.85      3.27 o 
  -2   0  10        0.59       -0.19      0.94 o 
   0   0  10       99.32      121.59      3.37 o 
   2   0  10       74.68       77.42      4.58 o 
   4   0  10       87.14       88.34      3.49 o 
   6   0  10        0.74        3.18      2.24 o 
 -10   1  10       13.80       15.98      2.31 o 
  -9   1  10        0.03        1.31      1.32 o 
  -8   1  10       10.92       13.43      1.85 o 
  -7   1  10       18.24       17.97      3.83 o 
  -6   1  10        3.97        4.30      1.19 o 
  -5   1  10      173.43      151.93      5.59 o 
  -4   1  10       20.78       19.38      1.03 o 
  -3   1  10        0.11       -0.42      0.74 o 
  -2   1  10      159.31      143.61      2.37 o 
  -1   1  10       47.43       50.00      2.18 o 
   0   1  10      270.87      289.30      4.41 o 
   1   1  10       79.40       86.28      2.05 o 
   2   1  10        0.23        0.63      0.59 o 
   3   1  10       32.06       32.16      1.53 o 
   4   1  10        1.42        1.47      0.88 o 
   5   1  10       28.88       26.38      2.44 o 
   6   1  10       92.31       79.28      3.97 o 
   7   1  10        0.08        3.74      2.62 o 
 -10   2  10        2.61        2.78      1.70 o 
  -9   2  10        0.00        0.56      2.24 o 
  -8   2  10       35.65       33.57      2.50 o 
  -7   2  10       43.77       38.46      2.51 o 
  -6   2  10      544.80      508.70     22.67 o 
  -5   2  10     2878.28     2753.71     19.54 o 
  -4   2  10       77.28       85.12      1.78 o 
  -3   2  10      117.83      119.97      2.35 o 
  -2   2  10       76.63       93.93      2.27 o 
  -1   2  10       37.55       40.56      1.32 o 
   0   2  10        1.30        0.14      0.57 o 
   1   2  10      109.28      114.30      2.78 o 
   2   2  10        1.53        1.04      0.66 o 
   3   2  10      118.39      124.18      3.96 o 
   4   2  10        2.07        1.43      1.21 o 
   5   2  10        0.62        0.16      1.40 o 
   6   2  10       24.06       23.19      3.74 o 
   7   2  10        3.00        1.87      2.62 o 
 -10   3  10        1.82        1.87      2.99 o 
  -9   3  10        9.91       11.82      1.97 o 
  -8   3  10        1.03        1.08      0.90 o 
  -7   3  10      263.71      233.35      8.61 o 
  -6   3  10      209.32      192.04      4.07 o 
  -5   3  10      152.20      142.06      2.79 o 
  -4   3  10       26.34       24.96      1.57 o 
  -3   3  10       67.98       71.65      2.16 o 
  -2   3  10      162.77      162.82      6.15 o 
  -1   3  10       10.88       12.47      1.40 o 
   0   3  10        1.18        1.17      0.60 o 
   1   3  10        0.05        0.72      0.90 o 
   2   3  10        2.95        3.22      0.89 o 
   3   3  10        5.39        3.01      0.98 o 
   4   3  10       51.55       61.67      7.01 o 
   5   3  10        0.01        1.08      1.30 o 
   6   3  10        0.18        0.37      2.24 o 
   7   3  10        4.80        4.68      2.81 o 
  -9   4  10       17.71       17.98      2.18 o 
  -8   4  10        4.57        2.09      1.51 o 
  -7   4  10       66.50       64.11      2.70 o 
  -6   4  10       10.91       10.67      1.36 o 
  -5   4  10       68.19       63.72      2.27 o 
  -4   4  10      300.95      292.41      6.46 o 
  -3   4  10      434.11      406.34      6.55 o 
  -2   4  10      392.64      373.61      5.38 o 
  -1   4  10       79.31       76.79      2.33 o 
   0   4  10       76.55       78.80      2.42 o 
   1   4  10      225.93      225.40      6.04 o 
   2   4  10       27.01       28.04      2.34 o 
   3   4  10        0.90       -0.44      1.17 o 
   4   4  10      119.68      120.57      4.47 o 
   5   4  10        0.19       -0.65      1.32 o 
   6   4  10        6.42        5.10      4.40 o 
  -9   5  10        3.89        1.69      2.12 o 
  -8   5  10        1.42        2.26      1.18 o 
  -7   5  10        1.82        1.83      1.04 o 
  -6   5  10        8.67        9.41      1.62 o 
  -5   5  10       24.81       24.66      2.10 o 
  -4   5  10        3.52        3.17      0.87 o 
  -3   5  10      135.13      132.69      3.22 o 
  -2   5  10      148.87      133.17      3.25 o 
  -1   5  10      125.88      118.04      3.08 o 
   0   5  10      107.76      104.03      2.88 o 
   1   5  10       31.48       29.66      1.79 o 
   2   5  10      168.26      164.90      3.75 o 
   3   5  10       10.03        5.57      1.87 o 
   4   5  10       49.90       47.55      4.11 o 
   5   5  10        4.18        2.52      4.02 o 
   6   5  10        4.02        3.37      1.72 o 
  -9   6  10       12.04       19.69      2.64 o 
  -8   6  10       17.46       29.27      2.77 o 
  -7   6  10        0.08        0.41      1.25 o 
  -6   6  10        1.31        1.92      1.25 o 
  -5   6  10        9.40        7.38      2.34 o 
  -4   6  10        6.01        4.88      1.86 o 
  -3   6  10       95.71      100.65      2.99 o 
  -2   6  10      360.48      357.12      7.33 o 
  -1   6  10      223.27      218.29      5.02 o 
   0   6  10       52.62       49.43      2.25 o 
   1   6  10        4.56        3.07      1.04 o 
   2   6  10       18.92       20.43      2.30 o 
   3   6  10        2.99        3.83      1.96 o 
   4   6  10        9.77        9.66      1.91 o 
   5   6  10        0.76        2.71      1.72 o 
   6   6  10        5.52        7.37      2.10 o 
  -8   7  10       58.45       55.36      5.24 o 
  -7   7  10       36.89       34.68      2.84 o 
  -6   7  10        0.71        1.70      1.68 o 
  -5   7  10        0.85        2.06      1.30 o 
  -4   7  10       33.79       48.14      2.96 o 
  -3   7  10      540.08      508.03     10.44 o 
  -2   7  10       44.62       42.68      2.16 o 
  -1   7  10        3.21        4.38      1.16 o 
   0   7  10        1.25        1.50      1.32 o 
   1   7  10        3.43        0.66      1.12 o 
   2   7  10       24.70       28.11      2.31 o 
   3   7  10       12.38       14.03      1.66 o 
   4   7  10        4.49        5.15      1.75 o 
   5   7  10        1.73        0.09      1.59 o 
  -7   8  10        0.79       -0.89      1.30 o 
  -6   8  10       28.25       32.47      2.90 o 
  -5   8  10       30.90       25.16      2.99 o 
  -4   8  10       73.54       80.91      3.83 o 
  -3   8  10      310.00      273.25      6.34 o 
  -2   8  10        0.29       -0.94      1.06 o 
  -1   8  10        8.27        7.41      1.29 o 
   0   8  10       12.12       11.63      1.49 o 
   1   8  10        4.30        3.68      1.25 o 
   2   8  10        0.60        1.83      1.11 o 
   3   8  10       11.39       17.53      1.86 o 
   4   8  10        1.06        0.41      1.52 o 
  -7   9  10        0.33        1.12      2.43 o 
  -6   9  10        0.70        0.93      1.52 o 
  -5   9  10        9.62       13.55      2.24 o 
  -4   9  10        0.00        0.41      1.68 o 
  -3   9  10       55.34       56.49      2.61 o 
  -2   9  10        2.55        2.29      1.16 o 
  -1   9  10      149.34      142.95      3.98 o 
   0   9  10        6.80        6.27      1.35 o 
   1   9  10        0.32       -0.40      0.97 o 
   2   9  10        8.44        9.69      1.60 o 
   3   9  10        2.07        2.12      1.49 o 
   4   9  10        0.02        1.31      1.50 o 
  -5  10  10        3.42        3.42      2.06 o 
  -4  10  10        0.23        1.18      1.38 o 
  -3  10  10        0.67       -0.05      2.62 o 
  -2  10  10       26.93       21.67      1.92 o 
  -1  10  10        3.07        2.78      1.37 o 
   0  10  10        2.62        2.66      1.27 o 
   1  10  10        1.94        3.02      1.33 o 
   2  10  10       37.12       37.56      2.54 o 
   3  10  10        5.31        7.38      1.65 o 
  -4  11  10        1.56        2.81      2.81 o 
  -3  11  10       24.22       36.70      3.17 o 
  -2  11  10        0.33       -0.08      1.05 o 
  -1  11  10        0.43        0.32      1.18 o 
   0  11  10        0.00        0.86      1.24 o 
   1  11  10       12.42       15.28      3.14 o 
  -9   0  11       13.35       17.02      3.18 o 
  -7   0  11      118.06      149.63      6.36 o 
  -5   0  11       30.87       27.24      1.91 o 
  -3   0  11      165.22      173.57      5.99 o 
  -1   0  11      361.38      376.83     12.91 o 
   1   0  11      455.69      457.18      7.67 o 
   3   0  11       35.34       42.40      2.52 o 
   5   0  11       30.49       20.01      3.37 o 
 -10   1  11       25.91       25.32      2.77 o 
  -9   1  11        4.54        4.87      1.65 o 
  -8   1  11        9.01       10.35      2.71 o 
  -7   1  11       12.28       11.51      1.96 o 
  -6   1  11      361.63      364.78      5.73 o 
  -5   1  11       30.47       33.29      1.77 o 
  -4   1  11       13.19       12.92      1.13 o 
  -3   1  11       27.82       23.54      1.78 o 
  -2   1  11        1.30        1.06      0.65 o 
  -1   1  11        3.32        3.66      0.79 o 
   0   1  11      258.27      259.17      3.78 o 
   1   1  11       14.40       13.82      1.51 o 
   2   1  11        1.88        0.25      0.66 o 
   3   1  11      128.35      129.48      2.94 o 
   4   1  11       22.71       31.23      2.78 o 
   5   1  11       16.63       18.52      3.18 o 
   6   1  11       14.56       20.20      3.74 o 
  -9   2  11        0.00        0.36      1.59 o 
  -8   2  11      113.31      116.18      5.70 o 
  -7   2  11        1.57        1.59      0.92 o 
  -6   2  11      140.73      131.31      2.82 o 
  -5   2  11      125.79      149.94      2.97 o 
  -4   2  11        6.18        2.74      0.71 o 
  -3   2  11        2.21        0.94      0.55 o 
  -2   2  11      180.55      196.83      3.66 o 
  -1   2  11        2.14        1.87      0.93 o 
   0   2  11        0.41       -0.90      0.94 o 
   1   2  11       12.85       13.16      1.38 o 
   2   2  11       76.27       73.15      2.53 o 
   3   2  11        2.59        3.27      1.09 o 
   4   2  11        0.02        0.44      1.30 o 
   5   2  11        1.52        3.48      1.65 o 
   6   2  11        2.35        2.24      2.62 o 
  -9   3  11       11.62        8.25      1.54 o 
  -8   3  11       74.40       68.28      2.83 o 
  -7   3  11       82.25       72.11      2.71 o 
  -6   3  11       13.10       10.80      1.62 o 
  -5   3  11       67.88       62.78      3.01 o 
  -4   3  11      613.24      613.91     12.58 o 
  -3   3  11     1108.84     1091.45     11.00 o 
  -2   3  11        9.46       11.37      1.13 o 
  -1   3  11       52.36       48.92      3.74 o 
   0   3  11       12.68        8.40      1.52 o 
   1   3  11       54.35       57.10      2.91 o 
   2   3  11        6.86       10.00      1.22 o 
   3   3  11       26.82       26.25      1.78 o 
   4   3  11        0.06       -1.12      1.40 o 
   5   3  11        9.35        9.90      2.90 o 
   6   3  11        9.38        8.42      2.99 o 
  -9   4  11        4.26        2.12      2.22 o 
  -8   4  11       36.93       30.61      2.69 o 
  -7   4  11       11.09       10.92      1.78 o 
  -6   4  11       70.90       66.85      3.27 o 
  -5   4  11        0.08        1.16      0.92 o 
  -4   4  11      178.80      170.25      3.65 o 
  -3   4  11        1.29        5.19      2.72 o 
  -2   4  11        5.87        7.48      1.04 o 
  -1   4  11      254.01      242.09      5.10 o 
   0   4  11        3.54        2.60      1.40 o 
   1   4  11      342.41      322.93      6.86 o 
   2   4  11       15.24       19.96      2.10 o 
   3   4  11        1.11       -0.12      1.21 o 
   4   4  11       14.84       14.93      4.02 o 
   5   4  11        4.60        4.66      1.75 o 
   6   4  11       13.46       13.28      3.37 o 
  -9   5  11       45.03       59.53      4.11 o 
  -8   5  11        0.15        1.26      1.40 o 
  -7   5  11       11.46        9.63      1.78 o 
  -6   5  11        8.06        9.10      1.70 o 
  -5   5  11       68.92       74.97      3.46 o 
  -4   5  11      272.80      259.19      6.96 o 
  -3   5  11       80.84       83.02      2.74 o 
  -2   5  11      129.20      132.99      3.39 o 
  -1   5  11      346.34      353.83      6.89 o 
   0   5  11      123.32      127.73      3.29 o 
   1   5  11        4.43        4.29      2.99 o 
   2   5  11       37.95       46.97      2.97 o 
   3   5  11        0.07        0.75      1.45 o 
   4   5  11        4.73        7.00      3.09 o 
   5   5  11        0.06        0.50      1.48 o 
  -8   6  11        2.39        0.75      2.06 o 
  -7   6  11       12.48        8.95      1.89 o 
  -6   6  11       22.65       26.01      3.46 o 
  -5   6  11        1.50        0.47      1.19 o 
  -4   6  11        0.43        0.50      0.88 o 
  -3   6  11       43.75       45.54      2.23 o 
  -2   6  11      931.20      954.75     10.80 o 
  -1   6  11      854.50      834.28      9.86 o 
   0   6  11        7.32        7.43      1.20 o 
   1   6  11        5.29        2.90      1.78 o 
   2   6  11        0.28        0.65      1.38 o 
   3   6  11        0.07       -1.88      1.25 o 
   4   6  11        3.37        0.36      2.99 o 
   5   6  11        3.74        4.24      1.91 o 
  -8   7  11       29.66       29.34      2.96 o 
  -7   7  11       20.02       24.83      2.64 o 
  -6   7  11       68.07       74.95      9.45 o 
  -5   7  11        1.75        4.42      1.52 o 
  -4   7  11      117.78      105.25      6.34 o 
  -3   7  11       11.33       15.30      1.53 o 
  -2   7  11        1.09        1.18      1.20 o 
  -1   7  11        0.70       -0.15      1.27 o 
   0   7  11        2.77        2.77      1.75 o 
   1   7  11        1.08       -0.11      0.88 o 
   2   7  11        0.03       -0.57      1.78 o 
   3   7  11        0.18       -1.62      1.38 o 
   4   7  11        0.53       -0.99      1.30 o 
   5   7  11        4.21        3.10      1.91 o 
  -7   8  11       22.67       26.10      4.96 o 
  -6   8  11        9.95        9.16      1.98 o 
  -5   8  11       11.54       12.51      2.71 o 
  -4   8  11       98.08      100.17      5.70 o 
  -3   8  11        8.28        8.42      1.72 o 
  -2   8  11       42.96       42.20      2.32 o 
  -1   8  11       40.46       39.28      2.29 o 
   0   8  11       19.51       19.46      1.72 o 
   1   8  11        2.80        2.66      1.15 o 
   2   8  11        1.67        1.38      1.20 o 
   3   8  11        3.06        3.63      1.80 o 
   4   8  11       22.39       25.33      2.90 o 
  -6   9  11        0.95        2.04      1.68 o 
  -5   9  11        1.18       -0.07      2.15 o 
  -4   9  11        0.13        1.45      1.44 o 
  -3   9  11        1.71        0.31      1.09 o 
  -2   9  11        2.21        1.89      1.13 o 
  -1   9  11       31.08       28.05      2.09 o 
   0   9  11       19.31       21.66      1.89 o 
   1   9  11       16.13       17.29      1.86 o 
   2   9  11        5.48        5.72      1.53 o 
   3   9  11       36.20       32.15      7.11 o 
  -5  10  11        0.62        1.37      1.52 o 
  -4  10  11        7.35        5.00      3.74 o 
  -3  10  11        6.87        8.34      1.89 o 
  -2  10  11        9.13       11.55      1.61 o 
  -1  10  11       18.41       21.09      2.01 o 
   0  10  11       11.67       13.83      2.38 o 
   1  10  11        7.42       10.02      1.75 o 
   2  10  11       17.50       14.38      1.97 o 
  -2  11  11        1.70        4.25      1.47 o 
  -1  11  11        0.26        1.97      1.40 o 
  -8   0  12       73.76       76.31      5.05 o 
  -6   0  12      308.77      291.96      9.54 o 
  -4   0  12        0.53       -0.37      1.31 o 
  -2   0  12       19.12       21.14      2.43 o 
   0   0  12       18.53       21.02      1.78 o 
   2   0  12      298.45      297.46      6.28 o 
   4   0  12       52.63       58.03      4.86 o 
  -9   1  12        5.71        6.65      1.75 o 
  -8   1  12       26.46       28.09      2.05 o 
  -7   1  12       36.54       35.59      2.56 o 
  -6   1  12       54.32       57.12      2.36 o 
  -5   1  12       64.79       71.36      4.49 o 
  -4   1  12       40.67       34.81      2.25 o 
  -3   1  12        0.11        0.18      0.71 o 
  -2   1  12       65.97       71.54      2.32 o 
  -1   1  12        1.85        0.67      0.74 o 
   0   1  12       17.54       20.03      1.25 o 
   1   1  12        0.45       -0.90      0.60 o 
   2   1  12        6.63        7.28      1.18 o 
   3   1  12        0.74        0.41      0.90 o 
   4   1  12        8.74       12.22      3.09 o 
   5   1  12        4.19        9.35      2.81 o 
   6   1  12        2.83        4.49      2.62 o 
  -9   2  12       24.76       22.10      3.55 o 
  -8   2  12       28.57       34.00      2.64 o 
  -7   2  12        5.47        8.86      2.90 o 
  -6   2  12        7.22        7.10      1.00 o 
  -5   2  12        0.98        2.47      0.75 o 
  -4   2  12      170.06      163.68      4.14 o 
  -3   2  12        2.89        1.15      0.90 o 
  -2   2  12        0.92        2.76      1.03 o 
  -1   2  12       33.75       38.65      2.31 o 
   0   2  12       26.97       25.08      2.71 o 
   1   2  12       88.52       84.03      2.77 o 
   2   2  12        0.31        1.46      0.96 o 
   3   2  12       40.67       41.02      2.15 o 
   4   2  12        0.07        0.77      1.35 o 
   5   2  12       14.45       11.97      3.18 o 
   6   2  12        1.68        0.56      2.81 o 
  -9   3  12       14.02       23.53      2.56 o 
  -8   3  12        9.27        7.00      1.62 o 
  -7   3  12        6.16        8.58      1.70 o 
  -6   3  12       68.62       56.70      3.01 o 
  -5   3  12        2.05        1.10      0.90 o 
  -4   3  12      131.49      126.68      3.63 o 
  -3   3  12      750.88      750.81     11.07 o 
  -2   3  12        7.98        9.15      1.52 o 
  -1   3  12       33.73       39.80      2.56 o 
   0   3  12      131.21      132.55      4.28 o 
   1   3  12        5.76        8.40      1.57 o 
   2   3  12        7.68        8.90      1.31 o 
   3   3  12       42.18       42.50      2.96 o 
   4   3  12       14.05       12.42      2.15 o 
   5   3  12        0.16        1.54      1.57 o 
   6   3  12       11.16       13.28      3.37 o 
  -9   4  12       10.20       14.87      2.16 o 
  -8   4  12        0.47        0.88      2.43 o 
  -7   4  12      104.27      113.93      7.20 o 
  -6   4  12       18.87       15.86      1.89 o 
  -5   4  12       33.01       31.22      2.30 o 
  -4   4  12       53.34       52.31      2.17 o 
  -3   4  12       26.51       29.15      1.71 o 
  -2   4  12      205.70      210.11      6.64 o 
  -1   4  12      257.02      269.84      6.27 o 
   0   4  12      216.07      222.60      5.82 o 
   1   4  12       22.79       19.33      2.62 o 
   2   4  12       59.95       54.56      2.45 o 
   3   4  12       54.70       47.84      3.09 o 
   4   4  12        1.91       -0.01      2.34 o 
   5   4  12        2.68        0.94      1.45 o 
  -8   5  12        2.95        7.31      2.52 o 
  -7   5  12        1.11        0.26      1.21 o 
  -6   5  12       23.98       22.00      2.29 o 
  -5   5  12        0.03       -0.19      0.82 o 
  -4   5  12       15.40       18.25      1.53 o 
  -3   5  12        2.49        1.58      0.90 o 
  -2   5  12      106.52      116.26      3.23 o 
  -1   5  12        2.29        2.92      1.96 o 
   0   5  12      127.41      130.88      4.55 o 
   1   5  12      234.10      261.55      6.54 o 
   2   5  12       18.12       14.08      2.10 o 
   3   5  12        2.33        1.59      1.78 o 
   4   5  12       14.98       14.26      2.16 o 
   5   5  12        0.89       -1.42      1.52 o 
  -8   6  12       42.29       50.45      4.68 o 
  -7   6  12       64.32       78.28      6.83 o 
  -6   6  12       31.24       30.32      2.69 o 
  -5   6  12       33.10       30.10      3.09 o 
  -4   6  12       29.09       31.94      1.97 o 
  -3   6  12        0.58        0.42      0.90 o 
  -2   6  12        0.08        1.44      1.25 o 
  -1   6  12      135.43      135.59     14.40 o 
   0   6  12        8.12        6.50      2.24 o 
   1   6  12       71.89       78.84      3.83 o 
   2   6  12        0.40       -0.94      1.96 o 
   3   6  12        0.17        1.52      1.52 o 
   4   6  12       11.42       14.51      2.29 o 
  -7   7  12        0.57        0.54      1.44 o 
  -6   7  12        8.10       13.64      2.24 o 
  -5   7  12        3.90        5.74      1.70 o 
  -4   7  12        6.40        5.50      1.48 o 
  -3   7  12      100.04      100.99      3.28 o 
  -2   7  12       12.47        9.77      1.55 o 
  -1   7  12        0.01       -1.28      1.33 o 
   0   7  12       12.73       13.75      2.12 o 
   1   7  12        7.13        7.78      2.15 o 
   2   7  12        5.61        1.24      1.68 o 
   3   7  12        1.06        0.88      2.06 o 
   4   7  12        0.07        1.34      2.24 o 
  -7   8  12       24.20       26.56      4.49 o 
  -6   8  12        2.83        2.77      1.65 o 
  -5   8  12       12.22       13.15      2.71 o 
  -4   8  12        2.78        2.29      2.81 o 
  -3   8  12        3.00        0.89      1.09 o 
  -2   8  12        6.88        6.01      1.36 o 
  -1   8  12        3.29        2.31      1.10 o 
   0   8  12        2.02        2.23      1.24 o 
   1   8  12       31.75       36.26      5.24 o 
   2   8  12        1.47        0.85      1.52 o 
   3   8  12       10.96       14.11      2.44 o 
  -6   9  12        0.07       -1.31      2.24 o 
  -5   9  12        1.00        2.10      2.90 o 
  -4   9  12        0.01       -0.56      1.30 o 
  -3   9  12        5.15        6.02      1.37 o 
  -2   9  12       19.92       23.35      1.99 o 
  -1   9  12       39.05       38.27      2.39 o 
   0   9  12       34.89       37.76      4.09 o 
   1   9  12       14.60       18.90      2.58 o 
   2   9  12        1.47        1.50      1.72 o 
  -4  10  12        5.74        6.12      1.97 o 
  -3  10  12        9.75       10.87      2.16 o 
  -2  10  12        3.43        1.18      1.15 o 
  -1  10  12       11.35       10.58      1.67 o 
   0  10  12        9.07       10.70      1.68 o 
  -9   0  13       27.14       24.31      3.93 o 
  -7   0  13        0.01        1.87      1.87 o 
  -5   0  13        1.51        2.81      1.68 o 
  -3   0  13        3.44        3.37      1.68 o 
  -1   0  13        1.06       -0.75      0.93 o 
   1   0  13       17.19       21.69      1.98 o 
   3   0  13       17.02       14.54      1.97 o 
  -9   1  13       19.79       27.31      3.93 o 
  -8   1  13       32.08       37.90      3.03 o 
  -7   1  13       32.02       33.58      2.90 o 
  -6   1  13       17.91       17.12      1.98 o 
  -5   1  13       24.90       24.79      2.10 o 
  -4   1  13        2.39        1.97      0.90 o 
  -3   1  13        0.18       -0.33      0.74 o 
  -2   1  13        5.23        6.09      1.07 o 
  -1   1  13        0.10       -0.87      0.74 o 
   0   1  13       10.20       11.63      1.46 o 
   1   1  13       91.93      100.45      3.06 o 
   2   1  13       78.02       71.18      2.77 o 
   3   1  13        7.01        8.29      1.40 o 
   4   1  13       80.18       86.07      5.05 o 
   5   1  13        1.48        8.04      2.99 o 
  -9   2  13        0.91        1.59      1.59 o 
  -8   2  13       61.56       67.02      3.54 o 
  -7   2  13        1.05        4.43      2.06 o 
  -6   2  13        1.90        0.92      1.12 o 
  -5   2  13      129.80      119.39      5.52 o 
  -4   2  13     1481.58     1365.43     47.51 o 
  -3   2  13        0.95        1.03      1.22 o 
  -2   2  13        7.90        8.22      1.52 o 
  -1   2  13        3.64        3.85      1.25 o 
   0   2  13       10.42       10.99      1.33 o 
   1   2  13       22.12       22.76      3.10 o 
   2   2  13       66.29       69.90      2.73 o 
   3   2  13        0.53        1.54      1.22 o 
   4   2  13       20.80       20.79      2.42 o 
   5   2  13        2.31        5.42      2.99 o 
  -9   3  13        1.35       -0.30      1.50 o 
  -8   3  13        4.69        7.96      1.87 o 
  -7   3  13       44.95       41.51      2.90 o 
  -6   3  13      326.40      308.23      6.57 o 
  -5   3  13      296.28      273.07     15.15 o 
  -4   3  13       30.60       22.17      2.90 o 
  -3   3  13       24.27       21.25      3.18 o 
  -2   3  13       79.02       77.31      3.49 o 
  -1   3  13       12.35       15.96      3.18 o 
   0   3  13       18.44       13.14      1.84 o 
   1   3  13       30.18       35.71      3.57 o 
   2   3  13       21.93       22.61      1.83 o 
   3   3  13        0.33        0.83      2.81 o 
   4   3  13        0.12        1.36      1.57 o 
   5   3  13        1.62        2.67      1.87 o 
  -8   4  13        0.02        1.68      1.45 o 
  -7   4  13        5.97        6.81      2.62 o 
  -6   4  13       23.37       24.84      2.29 o 
  -5   4  13       36.78       34.77      4.11 o 
  -4   4  13       40.69       44.72      2.74 o 
  -3   4  13       83.16       85.96      3.70 o 
  -2   4  13      178.10      175.61      5.21 o 
  -1   4  13      361.18      356.45      7.54 o 
   0   4  13       29.35       27.91      2.51 o 
   1   4  13       11.03       10.81      1.84 o 
   2   4  13       81.80       79.27      2.95 o 
   3   4  13       18.98       16.65      2.29 o 
   4   4  13        1.32        1.58      1.62 o 
   5   4  13       13.35       15.40      4.49 o 
  -8   5  13        7.41        6.71      2.43 o 
  -7   5  13        0.61        0.13      1.38 o 
  -6   5  13        2.24        3.05      1.35 o 
  -5   5  13       24.17       19.56      1.71 o 
  -4   5  13       18.79       19.43      2.16 o 
  -3   5  13        0.38       -0.09      1.78 o 
  -2   5  13       61.48       57.49      4.96 o 
  -1   5  13       22.15       19.90      2.25 o 
   0   5  13       58.10       64.63      3.50 o 
   1   5  13      129.43      118.40      9.16 o 
   2   5  13        0.07        0.19      2.43 o 
   3   5  13       14.23       13.37      2.16 o 
   4   5  13        1.86       -0.67      2.24 o 
  -7   6  13       74.38       98.23      5.52 o 
  -6   6  13       16.55       20.61      2.37 o 
  -5   6  13        6.14        5.84      1.52 o 
  -4   6  13       23.15       27.78      1.93 o 
  -3   6  13       13.03       12.78      1.93 o 
  -2   6  13      127.05      137.45      4.87 o 
  -1   6  13       98.37      101.05      6.55 o 
   0   6  13       53.95       62.39      5.61 o 
   1   6  13       10.16        4.93      1.78 o 
   2   6  13        5.61        5.04      1.84 o 
   3   6  13        0.42       -0.63      1.96 o 
   4   6  13        2.73        0.65      1.65 o 
  -7   7  13       22.99       22.78      2.74 o 
  -6   7  13       34.89       37.07      3.37 o 
  -5   7  13       29.91       35.70      2.96 o 
  -4   7  13       18.12       21.14      1.90 o 
  -3   7  13        5.50        5.40      1.36 o 
  -2   7  13      160.21      142.58      5.08 o 
  -1   7  13        8.64       10.38      3.09 o 
   0   7  13       27.04       25.06      2.58 o 
   1   7  13       11.06        8.80      2.05 o 
   2   7  13        0.05       -2.16      1.44 o 
   3   7  13        0.18       -2.08      1.38 o 
  -6   8  13       13.10       16.09      2.56 o 
  -5   8  13        0.67        0.08      1.30 o 
  -4   8  13        0.00        0.16      1.50 o 
  -3   8  13       10.57       13.61      1.68 o 
  -2   8  13       24.04       18.01      2.34 o 
  -1   8  13        0.21        0.79      1.62 o 
   0   8  13       13.15       10.09      2.05 o 
   1   8  13        0.11       -0.84      1.45 o 
   2   8  13       14.91       15.29      2.50 o 
  -5   9  13        0.17       -1.98      1.52 o 
  -4   9  13        0.01       -1.57      2.43 o 
  -3   9  13        0.46       -0.98      1.67 o 
  -2   9  13        1.01        1.58      1.24 o 
  -1   9  13       15.43       14.56      2.52 o 
   0   9  13       21.79       16.45      3.55 o 
   1   9  13       24.92       26.88      3.03 o 
  -8   0  14        0.17        0.56      2.06 o 
  -6   0  14       18.97       15.34      2.81 o 
  -4   0  14       26.60       26.37      2.99 o 
  -2   0  14      120.18      121.76      5.61 o 
   0   0  14        1.04       -0.90      1.03 o 
   2   0  14       34.09       32.17      3.55 o 
  -9   1  14        0.06        0.20      1.52 o 
  -8   1  14        4.21        3.06      2.52 o 
  -7   1  14       11.68       11.45      1.91 o 
  -6   1  14       15.46       11.07      1.78 o 
  -5   1  14       23.30       17.18      1.61 o 
  -4   1  14       24.00       25.32      2.18 o 
  -3   1  14       41.11       42.45      2.64 o 
  -2   1  14        3.62        2.22      2.15 o 
  -1   1  14        8.84        7.34      1.21 o 
   0   1  14        2.36        3.26      1.05 o 
   1   1  14       14.70       15.57      1.61 o 
   2   1  14       15.07       13.93      1.79 o 
   3   1  14       34.94       42.67      2.43 o 
   4   1  14       30.80       31.60      4.30 o 
  -8   2  14        0.57       -0.19      1.87 o 
  -7   2  14       80.88       87.53      5.99 o 
  -6   2  14       99.08       93.85      3.91 o 
  -5   2  14       18.08       17.49      2.15 o 
  -4   2  14        0.00        0.65      1.03 o 
  -3   2  14       36.04       32.22      2.52 o 
  -2   2  14        4.06        6.51      1.68 o 
  -1   2  14        8.37       10.72      1.65 o 
   0   2  14        0.01       -0.32      0.88 o 
   1   2  14        6.05        3.15      1.51 o 
   2   2  14       28.56       29.01      2.08 o 
   3   2  14       21.66       18.51      1.86 o 
   4   2  14        4.88        2.59      1.70 o 
  -8   3  14        1.97        2.62      2.24 o 
  -7   3  14       26.03       21.14      3.74 o 
  -6   3  14        6.50        5.19      1.96 o 
  -5   3  14        0.45        0.92      1.30 o 
  -4   3  14        1.44        0.78      1.21 o 
  -3   3  14       58.64       59.44      4.30 o 
  -2   3  14      388.87      420.08     11.60 o 
  -1   3  14        2.80        2.28      1.87 o 
   0   3  14        6.36        3.04      1.44 o 
   1   3  14        0.00       -0.70      0.88 o 
   2   3  14       18.82       18.93      1.83 o 
   3   3  14        0.04       -1.45      1.38 o 
   4   3  14        1.49        1.05      1.70 o 
  -8   4  14        0.68        0.94      2.24 o 
  -7   4  14       10.17        5.99      2.81 o 
  -6   4  14        9.27        6.17      2.62 o 
  -5   4  14       71.69       73.76      3.46 o 
  -4   4  14        6.68        8.66      1.70 o 
  -3   4  14      113.94      116.38      4.36 o 
  -2   4  14        5.88        2.76      1.52 o 
  -1   4  14       93.04      103.22      7.86 o 
   0   4  14        1.61       -0.01      1.25 o 
   1   4  14       20.76       20.59      1.86 o 
   2   4  14       56.27       59.22      3.98 o 
   3   4  14       11.50       14.92      4.77 o 
   4   4  14        0.07       -0.74      2.34 o 
  -7   5  14        0.90       -0.56      2.24 o 
  -6   5  14        4.62        0.75      2.24 o 
  -5   5  14        0.24        0.11      1.25 o 
  -4   5  14        7.10        7.84      1.62 o 
  -3   5  14      111.15      105.57      4.21 o 
  -2   5  14        7.23        6.00      1.78 o 
  -1   5  14       14.58       12.20      1.98 o 
   0   5  14      161.74      166.54      7.76 o 
   1   5  14       24.38       25.98      2.71 o 
   2   5  14       16.57       20.28      2.58 o 
   3   5  14       28.92       35.56      3.22 o 
  -7   6  14        7.87       10.32      3.55 o 
  -6   6  14        0.31        2.62      2.43 o 
  -5   6  14       17.26       23.75      3.93 o 
  -4   6  14        0.03       -1.00      1.21 o 
  -3   6  14       62.19       64.30      4.02 o 
  -2   6  14        3.18        3.19      1.57 o 
  -1   6  14       77.29       79.05      4.10 o 
   0   6  14      270.14      254.15     14.31 o 
   1   6  14        3.93        1.58      1.75 o 
   2   6  14        0.73       -1.12      1.87 o 
   3   6  14        2.77        1.91      1.75 o 
  -6   7  14       24.13       40.46      7.48 o 
  -5   7  14       18.09       11.60      3.37 o 
  -4   7  14        9.68        5.74      1.84 o 
  -3   7  14        6.24        4.68      1.72 o 
  -2   7  14       12.55       10.68      2.07 o 
  -1   7  14       12.23       10.16      2.10 o 
   0   7  14       64.45       65.73      3.83 o 
   1   7  14       11.44       10.30      3.93 o 
   2   7  14        1.75        2.50      1.91 o 
  -5   8  14        1.55        1.15      2.81 o 
  -4   8  14        0.03       -2.24      2.06 o 
  -3   8  14        0.88       -2.02      1.35 o 
  -2   8  14        4.70        2.17      1.78 o 
  -1   8  14       30.61       32.95      2.97 o 
   0   8  14       25.87       31.08      3.03 o 
   1   8  14       10.66        6.97      2.62 o 
  -3   9  14       14.55       16.75      2.44 o 
  -2   9  14        0.24        0.89      2.06 o 
  -1   9  14        4.44        7.29      2.24 o 
  -7   0  15        4.24        4.86      2.24 o 
  -5   0  15       12.05       12.91      2.62 o 
  -3   0  15       15.08       11.87      1.78 o 
  -1   0  15       11.97        8.42      2.24 o 
   1   0  15        2.81        1.87      1.87 o 
   3   0  15       69.23       71.45      5.05 o 
  -8   1  15       44.78       54.61      5.42 o 
  -7   1  15       32.30       35.60      2.74 o 
  -6   1  15        0.01        0.49      1.30 o 
  -5   1  15        1.23        1.61      1.31 o 
  -4   1  15        3.35        1.42      1.25 o 
  -3   1  15        7.19        7.72      2.24 o 
  -2   1  15      135.08      135.71      4.92 o 
  -1   1  15       10.82        8.60      1.40 o 
   0   1  15        0.25        0.55      0.89 o 
   1   1  15        0.20       -0.87      1.00 o 
   2   1  15        1.80        1.17      1.35 o 
   3   1  15        0.01       -0.90      1.50 o 
   4   1  15        8.39        6.36      2.81 o 
  -8   2  15        0.06       -1.87      2.06 o 
  -7   2  15        2.09        3.74      2.62 o 
  -6   2  15       15.33       23.77      2.34 o 
  -5   2  15        4.27        3.89      1.52 o 
  -4   2  15       56.96       63.05      3.36 o 
  -3   2  15      117.03      110.61      4.30 o 
  -2   2  15       26.39       25.40      3.93 o 
  -1   2  15        1.03        1.49      1.04 o 
   0   2  15        0.18       -0.93      0.93 o 
   1   2  15        4.98        2.29      1.20 o 
   2   2  15        3.59        1.41      1.13 o 
   3   2  15        0.75        0.90      1.65 o 
   4   2  15        1.62       -0.94      2.43 o 
  -8   3  15       19.90       24.88      4.11 o 
  -7   3  15        4.74       10.66      3.18 o 
  -6   3  15        3.99        3.38      1.48 o 
  -5   3  15        1.71        4.40      1.52 o 
  -4   3  15       86.87       76.43      6.55 o 
  -3   3  15       28.61       28.61      2.44 o 
  -2   3  15      213.65      205.35      5.81 o 
  -1   3  15        5.62        5.90      2.71 o 
   0   3  15        3.67        3.16      1.22 o 
   1   3  15       21.66       20.14      1.86 o 
   2   3  15        0.39        0.86      1.15 o 
   3   3  15        0.17       -2.08      1.38 o 
  -7   4  15        8.86       16.09      3.55 o 
  -6   4  15       28.07       32.73      4.30 o 
  -5   4  15        3.62        2.81      2.52 o 
  -4   4  15        3.03        1.67      1.59 o 
  -3   4  15        7.61        5.48      1.70 o 
  -2   4  15        6.93        6.44      1.72 o 
  -1   4  15       11.56        8.76      2.24 o 
   0   4  15      110.07      121.17      4.83 o 
   1   4  15        8.03        7.62      1.50 o 
   2   4  15        0.33        0.86      1.26 o 
   3   4  15       17.43       15.20      2.50 o 
  -7   5  15       21.60       23.57      4.11 o 
  -6   5  15        1.92        2.81      2.43 o 
  -5   5  15        2.62        1.07      1.44 o 
  -4   5  15        8.81       10.76      1.89 o 
  -3   5  15        1.15        1.42      1.68 o 
  -2   5  15        0.35        1.39      1.38 o 
  -1   5  15       65.96       70.64      4.58 o 
   0   5  15        0.03       -0.71      1.65 o 
   1   5  15        2.88        0.85      1.65 o 
   2   5  15       43.52       55.70      3.81 o 
  -6   6  15       41.88       53.87      5.61 o 
  -5   6  15       30.27       35.72      4.68 o 
  -4   6  15        0.53       -0.63      1.48 o 
  -3   6  15       53.06       55.28      3.43 o 
  -2   6  15       26.66       22.90      2.56 o 
  -1   6  15        3.07        5.06      1.91 o 
   0   6  15       28.40       32.51      4.11 o 
   1   6  15        4.16        4.11      1.98 o 
   2   6  15       28.37       22.68      2.90 o 
  -5   7  15       24.76       37.03      5.05 o 
  -4   7  15        1.28       -0.25      1.65 o 
  -3   7  15        0.38       -0.28      2.06 o 
  -2   7  15        0.26       -0.75      1.52 o 
  -1   7  15        9.68       10.37      2.18 o 
   0   7  15        1.89        1.17      1.89 o 
   1   7  15       27.50       30.16      3.11 o 
  -4   8  15       12.18       18.14      4.11 o 
  -3   8  15       11.65       10.36      3.74 o 
  -2   8  15        2.84        2.02      1.89 o 
  -1   8  15        0.59       -2.27      1.52 o 
  -6   0  16       19.04       21.14      3.37 o 
  -4   0  16        7.59       10.66      2.62 o 
  -2   0  16        2.04        4.30      2.06 o 
   0   0  16        8.92        9.91      2.62 o 
   2   0  16        4.28        3.18      2.24 o 
  -7   1  16       52.41       58.74      3.56 o 
  -6   1  16        5.16        2.76      1.52 o 
  -5   1  16        5.69        2.77      2.43 o 
  -4   1  16        4.30        4.10      1.44 o 
  -3   1  16       21.51       13.67      1.91 o 
  -2   1  16        2.46        2.63      1.18 o 
  -1   1  16       12.54       12.17      1.62 o 
   0   1  16       12.98       10.50      1.85 o 
   1   1  16        1.89        2.06      1.32 o 
   2   1  16        5.22        5.04      2.62 o 
   3   1  16       16.13       11.05      2.15 o 
  -7   2  16       56.83       57.79      5.61 o 
  -6   2  16       20.35       27.59      2.61 o 
  -5   2  16        6.31        6.16      2.43 o 
  -4   2  16        6.88        6.58      1.65 o 
  -3   2  16      144.40      123.91      5.61 o 
  -2   2  16        1.35        3.55      1.57 o 
  -1   2  16        0.02       -1.27      0.90 o 
   0   2  16       10.57        9.80      1.50 o 
   1   2  16        1.00       -0.29      1.09 o 
   2   2  16        0.90       -0.62      1.20 o 
   3   2  16        2.61        2.62      1.85 o 
  -7   3  16        0.04        3.37      2.43 o 
  -6   3  16        0.07       -0.30      1.24 o 
  -5   3  16      164.90      155.83      5.25 o 
  -4   3  16       32.86       19.76      2.31 o 
  -3   3  16       25.54       24.20      2.90 o 
  -2   3  16       48.95       51.24      3.37 o 
  -1   3  16       80.87       76.80      3.96 o 
   0   3  16       43.21       45.90      2.55 o 
   1   3  16        0.16        0.52      1.20 o 
   2   3  16        2.66        1.03      1.35 o 
  -7   4  16        1.01        4.68      2.99 o 
  -6   4  16        0.55       -0.94      2.24 o 
  -5   4  16        0.48        0.11      2.24 o 
  -4   4  16       39.45       42.43      3.11 o 
  -3   4  16        3.28        3.09      1.48 o 
  -2   4  16        9.33        7.81      1.84 o 
  -1   4  16       15.67       16.16      2.31 o 
   0   4  16       60.24       58.70      6.45 o 
   1   4  16        5.13        4.18      1.51 o 
   2   4  16       12.30       18.45      6.08 o 
  -6   5  16        0.82        0.75      2.43 o 
  -5   5  16        1.79        0.85      1.44 o 
  -4   5  16        3.05        3.31      1.57 o 
  -3   5  16        0.05        0.00      1.96 o 
  -2   5  16       10.85       14.71      3.65 o 
  -1   5  16        2.97        3.75      2.15 o 
   0   5  16        0.27        0.80      1.52 o 
   1   5  16       16.74       21.66      2.16 o 
  -5   6  16       25.66       38.34      5.05 o 
  -4   6  16        1.67        2.47      1.70 o 
  -3   6  16       24.52       26.58      2.77 o 
  -2   6  16       22.43       24.87      2.69 o 
  -1   6  16       34.73       35.22      6.27 o 
   0   6  16        2.13        0.34      1.78 o 
  -4   7  16       54.21       56.03      7.01 o 
  -3   7  16       21.39       23.36      2.82 o 
  -2   7  16        0.02       -0.43      1.65 o 
  -1   7  16       11.41        8.96      2.24 o 
  -5   0  17       22.87       25.06      3.55 o 
  -3   0  17        9.59        8.98      2.62 o 
  -1   0  17       22.33       14.96      2.99 o 
   1   0  17        0.37        0.19      2.06 o 
  -7   1  17        4.06        3.37      2.81 o 
  -6   1  17       10.23       10.23      2.05 o 
  -5   1  17        3.90        4.56      1.59 o 
  -4   1  17        0.65       -0.27      1.38 o 
  -3   1  17        0.72        0.87      1.59 o 
  -2   1  17        5.42        3.37      1.59 o 
  -1   1  17        0.72        0.19      1.32 o 
   0   1  17        3.28        3.59      1.65 o 
   1   1  17        0.16       -1.18      1.38 o 
   2   1  17        0.13        0.00      1.45 o 
  -6   2  17       74.03       79.38      4.07 o 
  -5   2  17       59.27       61.42      3.64 o 
  -4   2  17       10.23       14.67      2.25 o 
  -3   2  17       13.83       14.94      3.37 o 
  -2   2  17       17.74       17.42      1.86 o 
  -1   2  17        2.66        1.51      1.15 o 
   0   2  17        0.18        1.47      1.26 o 
   1   2  17        6.80        6.01      1.59 o 
  -6   3  17        8.38       10.23      2.05 o 
  -5   3  17        4.14        3.70      1.65 o 
  -4   3  17        2.12        2.43      1.59 o 
  -3   3  17        0.02       -0.05      1.35 o 
  -2   3  17        0.66        2.91      1.57 o 
  -1   3  17       46.60       43.45      4.69 o 
   0   3  17       29.33       26.02      2.23 o 
   1   3  17        0.07       -2.43      1.98 o 
  -5   4  17        2.41        2.01      1.65 o 
  -4   4  17       14.30       19.23      2.50 o 
  -3   4  17       31.41       43.79      3.22 o 
  -2   4  17        0.70        0.09      1.38 o 
  -1   4  17        0.08        0.84      1.65 o 
   0   4  17       74.45       73.71      3.57 o 
  -5   5  17        2.97        3.26      1.70 o 
  -4   5  17        0.08        0.98      1.52 o 
  -3   5  17        1.49        2.23      1.65 o 
  -2   5  17        0.00        1.53      1.70 o 
  -1   5  17       12.01       16.55      2.42 o 
   0   5  17        4.93        6.87      2.10 o 
  -3   6  17        1.27        0.24      1.48 o 
  -2   6  17       20.36       26.61      2.90 o 
  -4   0  18        6.62        5.24      2.43 o 
  -2   0  18       14.95       18.14      3.37 o 
   0   0  18        0.00        0.94      2.06 o 
  -5   1  18        0.54        5.80      2.24 o 
  -4   1  18       22.13       24.77      2.58 o 
  -3   1  18        0.01       -1.82      1.22 o 
  -2   1  18        1.27        2.13      1.44 o 
  -1   1  18       38.78       35.33      3.83 o 
   0   1  18        0.00        0.19      1.50 o 
  -5   2  18       53.76       66.09      3.90 o 
  -4   2  18        0.00       -1.22      1.45 o 
  -3   2  18       36.12       42.02      2.66 o 
  -2   2  18       38.28       30.97      2.38 o 
  -1   2  18       23.55       24.22      2.65 o 
   0   2  18        0.23       -0.47      1.45 o 
  -5   3  18        0.14        0.41      1.44 o 
  -4   3  18       52.11       66.94      7.39 o 
  -3   3  18       58.44       54.60      5.99 o 
  -2   3  18        2.26        3.21      1.38 o 
  -1   3  18       12.54        7.55      1.68 o 
  -3   4  18        0.02       -1.21      1.57 o 
  -2   4  18        0.04       -1.31      1.48 o 
                                                 
